# Supplementary material for: FBXW7 metabolic reprogramming inhibits the development of colon cancer by down-regulating the activity of arginine/mToR pathways
Source: PLoS One. 2025 Jan 17;20(1):e0317294. doi: 10.1371/journal.pone.0317294 (PMC11741656; doi:10.1371/journal.pone.0317294)
Supplement: S1 Table — (XLSX) [file pone.0317294.s004.xlsx]

## Sheet: Sheet1
Table S1. Primers Used in This Study
Gene		Primer sequencing
FBXW7	Forward primer	aggagggttgttagtggagc
	Reverse primer	cttgttaacgactggtgccc
ACY1	Forward primer	cctgactatggagctgctgt
	Reverse primer	acccctggcatagatgtagc
ASL	Forward primer	tggagccactggattctgag
	Reverse primer	ggccccaaagttgagttctg
NAGS	Forward primer	accccgtacctggacaaatt
	Reverse primer	agctgccatcactgtgtttg
GOT1	Forward primer	gggtaggaggtgtgcaatct
	Reverse primer	tgcatcccagtagcgatagg
GOT2	Forward primer	cagccgagatgtctttctgc
	Reverse primer	tttccttccactgttccgga
GPT2	Forward primer	ctgaagctgatgagtgtgcg
	Reverse primer	agcctcattgaagacctgct
MDH1	Forward primer	gtgctgttggatatcacccc
	Reverse primer	ctgcaccctgggatttgaag
MDH2	Forward primer	gcagccactttcacttctcc
	Reverse primer	tggcattggtgttgaacagg
ASS1	Forward primer	cgcaaacaagtggaaatcgc
	Reverse primer	gctttgcgtactccatcagg
FH	Forward primer	aaaactgcgtggtgggaatc
	Reverse primer	gacccagcatgtccttaggt
SDHA	Forward primer	gcattataacatgggcggca
	Reverse primer	gcctgcatgactcttcgatg
SDHB	Forward primer	caacactctagcttgcaccc
	Reverse primer	gtagagcccgtccagtttct
SDHC	Forward primer	ctgttgctgagacacgttgg
	Reverse primer	ggagacagaggacggtttga
IDH1	Forward primer	tggctctgtctaagggttgg
	Reverse primer	ccatgtcgtcgatgagccta
IDH2	Forward primer	atctcaggttttgcgcacag
	Reverse primer	aagacttgaggacctgagcc
ACO1	Forward primer	gggcgcttaccattttcgat
	Reverse primer	catcacgcattgcagcaaag
CS	Forward primer	ggggccattgactctaacct
	Reverse primer	acaggtaagggtcggaaagg
