# Supplementary material for: FBXW7 metabolic reprogramming inhibits the development of colon cancer by down-regulating the activity of arginine/mToR pathways
Source: PLoS One. 2025 Jan 17;20(1):e0317294. doi: 10.1371/journal.pone.0317294 (PMC11741656; doi:10.1371/journal.pone.0317294)
Supplement: S1 Dataset — (XLSX) [file pone.0317294.s005.xlsx]

## Sheet: LC-MS
name	ID	mz	rt	ppm	formula	KEGG	test_Mean	test_Median	test_RSD	control_Mean	control_Median	control_RSD	FC	log2FC	P.value	-log10(P.value)	FDR	VIP	posneg
Cyclohexylamine	M100T243	100.112	243.1	1.99776	C6H13N	C00571	704204	687470	66.56	1.28853e+06	1.39967e+06	33.9	0.55	-0.87	0.0550707	1.26	0.157713	1.09552	pos
Isovaleric acid	M102T138	102.128	138.4	0.0574473	C5H10O2	C08262	1.56612e+08	1.58675e+08	55.48	3.19574e+08	3.00056e+08	44.15	0.49	-1.03	0.0402986	1.39	0.132402	1.17261	pos
Triethylamine	M102T342	102.047	341.7	7.62256	C6H15N	C14691	520554	560154	21.22	1.60443e+06	1.06382e+06	87.43	0.32	-1.62	0.00538713	2.27	0.0545662	1.4325	pos
2-Ketobutyric acid	M102T73	102.034	73.1	5.52911	C4H6O3	C00109	2.62326e+07	3.03283e+07	43.51	4.2634e+07	4.43638e+07	74.98	0.62	-0.7	0.737389	0.13	0.822585	0.201025	pos
2-Hydroxybutyric acid	M104T145	104.053	145.2	0.853958	C4H8O3	C05984	8.88787e+06	8.7081e+06	11.67	1.02519e+07	1.15085e+07	50.44	0.87	-0.21	0.987078	0.01	0.992644	0.000731666	pos
Choline	M104T159	104.107	159.5	1.28171	C5H14NO	C00114	1.47039e+07	1.48604e+07	10.09	1.32635e+07	1.45617e+07	34.77	1.11	0.15	0.430923	0.37	0.580689	0.523492	pos
4-Hydroxybutanoic acid	M104T402	104.05	402.3	22.1048	C4H8O3	C00989	1698.03	1678.4	19.53	119897	96404.4	96.5	0.01	-6.14	0.00421478	2.38	0.0504381	1.63025	pos
Benzaldehyde	M107T342	107.049	341.7	1.42341	C7H6O	C00261	396473	307879	76.41	494558	460822	47.09	0.8	-0.32	0.357306	0.45	0.513315	0.542159	pos
m-Cresol	M109T202	109.065	201.7	0.220053	C7H8O	C01467	3.06071e+07	2.85579e+07	23.57	2.3657e+07	1.44354e+07	77.22	1.29	0.37	0.185553	0.73	0.335024	0.837285	pos
5-Methyl-2-furancarboxaldehyde	M110T144	110.035	143.9	17.2672	C6H6O2	C11115	1.44505e+08	1.31922e+08	35.54	8.48982e+07	3.98865e+07	89.61	1.7	0.77	0.0620693	1.21	0.168649	1.07112	pos
Hydroquinone	M110T33_3	110.02	33.4	3.20712	C6H6O2	C00530	4.31338e+07	2.32314e+07	118.44	1.00648e+08	1.15718e+08	50.72	0.43	-1.22	0.0275615	1.56	0.110231	1.22875	pos
Imidazole-4-acetaldehyde	M111T100	111.055	99.6	0.0406317	C5H6N2O	C05130	6.35181e+07	4.7797e+07	54.68	2.55204e+07	8.62856e+06	134.51	2.49	1.32	0.022448	1.65	0.0984392	1.25111	pos
Catechol	M111T683	111.02	683.4	6.35343	C6H6O2	C00090	1.24947e+08	1.15014e+08	23.84	1.13281e+10	4.5566e+08	151.05	0.01	-6.5	0.108124	0.97	0.237789	1.0444	pos
Cytosine	M112T122	112.051	122.4	1.22357	C4H5N3O	C00380	6.3747e+07	6.36263e+07	3.56	6.09318e+07	6.06156e+07	8.53	1.05	0.07	0.242588	0.62	0.396398	0.715986	pos
Monomethyl sulfate	M112T53	111.984	52.9	11.6088	CH4O4S	C02704	5.2581e+06	5.83142e+06	34.8	4.11875e+06	3.12846e+06	54.85	1.28	0.35	0.368388	0.43	0.523686	0.551034	pos
Uracil	M113T131	113.034	131.3	3.67483	C4H4N2O2	C00106	9.884e+07	1.09814e+08	42.61	1.70256e+08	1.82128e+08	36.85	0.58	-0.78	0.0661107	1.18	0.174222	1.04563	pos
1-Pyrroline-2-carboxylic acid	M114T165	114.055	165	0.210425	C5H7NO2	C03564	6.24608e+06	6.14289e+06	37.35	5.88537e+08	1.46819e+07	181.43	0.01	-6.56	0.072	1.14	0.182562	1.14747	pos
Creatinine	M114T95	114.066	94.8	1.54297	C4H7N3O	C00791	5.72445e+07	5.24312e+07	44.05	4.08845e+07	4.33682e+07	69.62	1.4	0.49	0.246973	0.61	0.401673	0.703872	pos
L-Proline	M116T126	116.071	125.7	0.283293	C5H9NO2	C00148	4.36745e+07	4.13768e+07	19.93	8.27679e+07	7.67604e+07	28.13	0.53	-0.92	0.00128827	2.89	0.0258339	1.57762	pos
N,N'-Diacetylhydrazine	M116T400	116.058	399.9	8.61641	C4H8N2O2	C16622	4.01615e+06	3.93195e+06	16.97	3.0435e+06	2.36653e+06	51.99	1.32	0.4	0.125154	0.9	0.261496	0.9467	pos
Glutarate semialdehyde	M117T202	117.057	201.8	2.57233	C5H8O3	C03273	7.25389e+07	6.60165e+07	17.72	2.49424e+07	9.21345e+06	126.76	2.91	1.54	0.0174976	1.76	0.0856925	1.43	pos
Indole	M117T400	117.058	400.1	0.0164766	C8H7N	C00463	977301	921489	13.95	912101	1.03898e+06	51.29	1.07	0.1	0.464848	0.33	0.610267	0.499399	pos
Betaine	M118T97	118.123	96.6	2.55596	C5H11NO2	C00719	5.66682e+07	5.61172e+07	5.56	6.21613e+07	6.33495e+07	35.07	0.91	-0.13	0.931247	0.03	0.959246	0.04946	pos
2-Methylserine	M119T202_1	119.049	201.7	0.642856	C4H9NO3	C02115	1.99951e+08	1.82795e+08	45.84	1.20918e+08	8.36391e+07	87.83	1.65	0.73	0.106751	0.97	0.235532	0.944591	pos
L-Threonine	M120T88	120.065	88.3	1.46587	C4H9NO3	C00188	9.9037e+08	9.50123e+08	13.65	2.75275e+08	1.59466e+08	119.89	3.6	1.85	0.00665038	2.18	0.0591523	1.57447	pos
Styrene Oxide	M121T342_1	121.064	341.7	3.10579	C8H8O	C02083	3.19308e+08	3.04243e+08	16.7	1.33308e+08	1.38546e+06	157.27	2.4	1.26	0.0313149	1.5	0.115732	1.32147	pos
Phenylethylamine	M121T342_2	121.084	341.7	0.99161	C8H11N	C05332	367193	359042	37.75	527525	417911	97.26	0.7	-0.52	0.941321	0.03	0.96487	0.0525525	pos
Niacinamide	M123T108	123.092	107.6	3.5142	C6H6N2O	C00153	2.14354e+08	1.95278e+08	33.66	1.65841e+08	3.32509e+07	136.36	1.29	0.37	0.124239	0.91	0.260226	0.95585	pos
5-Hydroxypyrazinamide	M124T217	124.047	217.1	29.634	C5H5N3O	C01956	78181.2	77054	15.88	2.13335e+06	2.25143e+06	89.25	0.04	-4.77	0.138016	0.86	0.27595	0.951263	pos
Nicotinic acid	M124T357	124.076	356.9	1.30713	C6H5NO2	C00253	4.63482e+06	4.3603e+06	15.05	2.41326e+06	1.2679e+06	85.47	1.92	0.94	0.0376147	1.42	0.127732	1.27131	pos
Picolinic acid	M124T789	124.087	789	3.9339	C6H5NO2	C10164	3.72971e+07	3.57076e+07	74.34	6.13497e+07	3.88181e+07	99.95	0.61	-0.72	0.711892	0.15	0.807496	0.27124	pos
5-Methylcytosine	M126T167	126.066	166.8	0.889659	C5H7N3O	C02376	9.37219e+06	7.75935e+06	48.88	1.2006e+07	1.2351e+07	50.36	0.78	-0.36	0.723558	0.14	0.815205	0.209261	pos
Thymine	M127T245	127.05	244.9	0.00522174	C5H6N2O2	C00178	1.26176e+06	1.19284e+06	18.36	1.85071e+06	1.89875e+06	17.48	0.68	-0.55	0.00524578	2.28	0.0541367	1.46202	pos
(R)-5,6-Dihydrothymine	M128T104	128.07	103.8	3.22318	C5H8N2O2	C21028	4.21642e+06	4.06927e+06	20.12	1.56953e+07	9.82757e+06	74.76	0.27	-1.9	0.00640288	2.19	0.05855	1.55256	pos
(S)-2-Propylpiperidine	M128T320	128.143	319.8	0.206879	C8H17N	C06523	895806	903972	8.92	1.09459e+06	1.14813e+06	10.93	0.82	-0.29	0.00769289	2.11	0.0619269	1.42965	pos
1,1-Dimethylbiguanide	M129T125	129.102	124.8	0.144288	C4H11N5	C07151	5.92412e+06	6.22582e+06	72.91	6.30819e+06	5.24012e+06	53.31	0.94	-0.09	0.537789	0.27	0.673526	0.422346	pos
Pipecolic acid	M129T153	129.018	152.7	14.8676	C6H11NO2	C00408	2.51386e+06	2.63404e+06	28.36	4.02884e+06	3.57497e+06	62.64	0.62	-0.68	0.332103	0.48	0.487862	0.625557	pos
2-Ketohexanoic acid	M130T348	130.065	347.9	0.0187707	C6H10O3	C00902	2.56076e+06	2.45949e+06	64.89	2.72689e+06	2.69716e+06	45.26	0.94	-0.09	0.625875	0.2	0.741741	0.320028	pos
Ketoleucine	M130T478	130.065	477.9	13.0704	C6H10O3	C00233	6.46349e+06	5.80462e+06	29.62	5.1729e+06	2.15955e+06	104.32	1.25	0.32	0.18847	0.72	0.338129	0.841836	pos
Pyrrolidonecarboxylic acid	M130T89	130.05	89.3	1.35333	C5H7NO3	C02237	1.62048e+07	1.59555e+07	13.86	2.55457e+07	2.55164e+07	16.88	0.63	-0.66	0.000590089	3.23	0.0153832	1.64508	pos
L-Glutamic gamma-semialdehyde	M131T186	131.053	185.6	5.22317	C5H9NO3	C01165	1.26655e+08	1.2624e+08	16.32	5.27973e+07	3.59678e+07	78.95	2.4	1.26	0.00651324	2.19	0.05855	1.54259	pos
cis-4-Hydroxy-L-proline	M131T294	130.967	294.3	2.53504	C5H9NO3	C01015	1.83051e+07	5.19942e+06	147.78	1.45653e+07	1.48219e+07	37.14	1.26	0.33	0.50671	0.3	0.64826	0.43068	pos
Creatine	M131T52	130.966	52.1	6.56313	C4H9N3O2	C00300	8.78221e+06	6.78945e+06	74.1	1.31474e+07	1.28245e+07	78.8	0.67	-0.58	0.637041	0.2	0.750461	0.32095	pos
N-Acetylputrescine	M131T71	131.118	71.4	0.58146	C6H14N2O	C02714	1.89909e+07	2.02222e+07	31.93	1.28717e+07	5.00103e+06	123.06	1.48	0.56	0.113918	0.94	0.246385	1.00163	pos
L-Leucine	M132T233	132.061	232.8	0.278599	C6H13NO2	C00123	6.37156e+06	6.28565e+06	26.83	1.04286e+07	1.04823e+07	20.26	0.61	-0.71	0.00514283	2.29	0.0537	1.46103	pos
3-Methylindole	M132T399_2	132.081	399.4	0.886248	C9H9N	C08313	1.93023e+06	1.90123e+06	14.45	2.93798e+06	2.90307e+06	19.71	0.66	-0.61	0.00224674	2.65	0.0394518	1.53136	pos
L-Aspartic acid	M134T140	134.045	140.2	0.0619145	C4H7NO4	C00049	4.4509e+06	4.40959e+06	36.11	5.09414e+06	5.48488e+06	41.94	0.87	-0.19	0.639553	0.19	0.751541	0.288296	pos
Tetrahydropteridine	M136T428	136.076	427.8	7.34884	C6H8N4	C05650	1.67153e+06	1.65343e+06	31.54	2.43533e+06	2.51513e+06	28.72	0.69	-0.54	0.079386	1.1	0.194252	1.01638	pos
4-Hydroxyphenylacetaldehyde	M136T95	136.048	95.4	0.622273	C8H8O2	C03765	2.41625e+06	2.36366e+06	6.47	1.50057e+07	2.01138e+07	61.12	0.16	-2.63	0.0117154	1.93	0.0727828	1.50179	pos
Hypoxanthine	M137T143	137.089	143.5	8.4879	C5H4N4O	C00262	1.59561e+07	1.58809e+07	32	1.09834e+07	7.73732e+06	98.47	1.45	0.54	0.145848	0.84	0.285366	0.916333	pos
2-Aminobenzoic acid	M137T144_2	137.045	144.1	18.9719	C7H7NO2	C00108	2.46451e+08	2.16428e+08	45.88	1.33447e+09	8.59164e+08	107.82	0.18	-2.44	0.00439318	2.36	0.050814	1.47926	pos
Phenyl acetate	M137T201	137.059	200.6	0.908629	C8H8O2	C00548	4.57832e+07	4.52069e+07	12.32	3.82792e+07	3.52434e+07	28.18	1.2	0.26	0.123615	0.91	0.259527	0.910226	pos
p-Anisaldehyde	M137T264	137.059	263.9	2.74334	C8H8O2	C10761	3.70005e+07	2.15298e+07	104.22	7.39942e+07	6.77935e+07	69.21	0.5	-1	0.123601	0.91	0.259527	0.873913	pos
Phenelzine	M137T316	137.107	316.3	0	C8H12N2	C07430	153226	122556	51.62	548382	511522	27.37	0.28	-1.84	0.000101374	3.99	0.0060273	1.72585	pos
2-Hydroxyphenethylamine	M138T107	138.091	107.5	1.73778	C8H11NO	C02735	9.69193e+06	1.01186e+07	18.43	1.33787e+07	1.33911e+07	17.66	0.72	-0.47	0.0131007	1.88	0.0752513	1.34764	pos
Isoniazid	M138T157	138.065	157.3	7.06912	C6H7N3O	C07054	5.04044e+06	4.39516e+06	58.14	5.10313e+06	4.65296e+06	69.14	0.99	-0.02	0.869596	0.06	0.917515	0.137994	pos
Tyrosol	M138T236	138.066	236.3	16.6587	C8H10O2	C06044	1.69311e+07	1.76763e+07	30.63	8.45581e+06	4.31312e+06	125.52	2	1	0.016151	1.79	0.0831851	1.30249	pos
4-Hydroxybenzoic acid	M138T274	138.03	274.3	15.2141	C7H6O3	C00156	2.01794e+06	1.51173e+06	76.37	3.42098e+06	4.16323e+06	48.3	0.59	-0.76	0.217839	0.66	0.37117	0.743779	pos
Trigonelline	M138T325	138.055	324.7	0.14535	C7H7NO2	C01004	1.69274e+06	1.66968e+06	42.77	1.63378e+06	1.77812e+06	42.35	1.04	0.05	0.95484	0.02	0.972049	0.0331779	pos
DHHA	M138T42	138.055	42.3	29.9446	C7H9NO3	C19830	3.69406e+06	3.72767e+06	11.13	7.42222e+06	6.82462e+06	22.64	0.5	-1.01	3.89126e-05	4.41	0.00391147	1.77546	pos
Acetylphosphate	M140T423	139.987	422.7	2.14305	C2H5O5P	C00227	3.35207e+08	2.0835e+08	97.64	4.69917e+08	1.82127e+08	134.98	0.71	-0.49	0.852495	0.07	0.907882	0.125643	pos
4-Amino-5-hydroxymethyl-2-methylpyrimidine	M140T92	140.082	92.5	0.213905	C6H9N3O	C01279	8.42711e+06	9.47632e+06	60.68	3.87977e+06	1.48897e+06	154.7	2.17	1.12	0.0699499	1.16	0.179727	1.04773	pos
4,5,6,7-Tetrahydroisoxazolo(5,4-c)pyridin-3-ol	M141T123	141.066	122.7	0.0811582	C6H8N2O2	C13693	5.81944e+06	6.41561e+06	52.45	1.25086e+07	1.16351e+07	41.61	0.47	-1.1	0.0262935	1.58	0.107231	1.24254	pos
O-Phosphoethanolamine	M141T401	141.01	401.4	0.0389558	C2H8NO4P	C00346	7.3942e+06	7.22336e+06	12.05	5.4048e+06	5.23204e+06	46.09	1.37	0.45	0.106339	0.97	0.234931	1.02642	pos
2-Naphthylamine	M143T399	143.073	398.6	2.79084	C10H9N	C02227	419186	408664	7.89	471366	422351	37.55	0.89	-0.17	0.593433	0.23	0.716563	0.342811	pos
5-Methylbarbiturate	M143T73_2	143.048	73	22.5378	C5H6N2O3	C05281	7.59919e+06	9.69179e+06	62.17	2.54663e+06	2.0334e+06	52.52	2.98	1.58	0.0816871	1.09	0.1976	1.04212	pos
Tryptophanol	M144T441	144.08	441.4	22.4459	C10H11NO	C00955	177143	163929	31.47	425409	445873	31.04	0.42	-1.26	0.00109255	2.96	0.0229979	1.59328	pos
5-(2-Hydroxyethyl)-4-methylthiazole	M144T92	144.048	91.6	0.527603	C6H9NOS	C04294	1.44293e+07	1.16284e+07	59.91	2.73267e+07	3.06544e+07	63.99	0.53	-0.92	0.257762	0.59	0.413029	0.680442	pos
2-Keto-glutaramic acid	M145T134_1	145.049	133.8	0.499732	C5H7NO4	C00940	2.09694e+07	1.12202e+07	118	2.85093e+07	1.03746e+07	148.06	0.74	-0.44	0.954354	0.02	0.971847	0.0664956	pos
Spermidine	M145T968	144.982	968.1	0.375349	C7H19N3	C00315	9.97131e+07	9.45257e+07	22.84	4.0445e+08	4.07389e+08	58.56	0.25	-2.02	0.00702257	2.15	0.0601115	1.53456	pos
Acetylcholine	M146T101	146.117	101.1	1.36876	C7H16NO2	C01996	9.96135e+06	1.06147e+07	98.63	3.5332e+07	2.46457e+07	126.65	0.28	-1.83	0.26753	0.57	0.422292	0.661626	pos
4-Guanidinobutanoic acid	M146T127	146.093	126.9	5.64024	C5H11N3O2	C01035	1.60059e+08	8.199e+07	78.49	5.61826e+07	3.20541e+07	72.3	2.85	1.51	0.0298612	1.52	0.113681	1.19614	pos
L-Lysine	M146T336	146.06	335.7	1.81539	C6H14N2O2	C00047	428895	325757	60.15	921941	909633	47.02	0.47	-1.1	0.0230689	1.64	0.0999872	1.26482	pos
2-Dehydropantoate	M146T549	146.06	549.3	0.00138665	C6H10O4	C00966	1.72698e+06	966920	101.77	1.57678e+06	1.87329e+06	52.43	1.1	0.13	0.707333	0.15	0.803604	0.283268	pos
Oxoglutaric acid	M146T72_1	146.03	72.1	0.902168	C5H6O5	C00026	6.33276e+06	5.64225e+06	28.98	8.53066e+06	1.12373e+07	75.63	0.74	-0.43	0.582686	0.23	0.708293	0.340688	pos
Coumarin	M147T218_1	147.044	218.4	0.386067	C9H6O2	C05851	4.48071e+06	4.57888e+06	29.23	5.43663e+06	5.04791e+06	34.86	0.82	-0.28	0.362984	0.44	0.517959	0.547625	pos
Estragole	M148T364	148.087	364.5	14.1809	C10H12O	C10452	69554.5	64883.1	19.11	91894.5	89915.5	73.71	0.76	-0.4	0.98659	0.01	0.992447	0.0468167	pos
L-Glutamic acid	M148T89	148.06	89.5	0.603115	C5H9NO4	C00025	5.02179e+07	4.69528e+07	30.46	1.50379e+08	8.78036e+07	103.81	0.33	-1.58	0.0420323	1.38	0.135278	1.16145	pos
3,4-Dihydro-2H-1-benzopyran-2-one	M149T342	149.06	341.7	0.0368711	C9H8O2	C02274	74899.5	21236.7	131.49	416845	469978	51.88	0.18	-2.48	0.0179451	1.75	0.086952	1.39429	pos
2-Oxo-4-methylthiobutanoic acid	M149T360	149.022	359.6	6.73634	C5H8O3S	C01180	1.73324e+07	1.65321e+07	52.79	1.33057e+07	1.19607e+07	47.37	1.3	0.38	0.472725	0.33	0.617842	0.435097	pos
L-2-Hydroxyglutaric acid	M149T67	148.977	66.7	2.92343	C5H8O5	C03196	1.87554e+07	1.24994e+07	90.26	2.78199e+07	2.6257e+07	46.87	0.67	-0.57	0.145854	0.84	0.285366	0.849059	pos
3-Methyladenine	M149T844	149.023	843.9	2.62608	C6H7N5	C00913	2.9791e+06	2.74366e+06	64.24	3.9546e+06	4.882e+06	53.91	0.75	-0.41	0.545806	0.26	0.679088	0.414154	pos
D-Lyxose	M150T119	150.077	118.8	1.42749	C5H10O5	C00476	2.65539e+08	2.56672e+08	14.91	2.79709e+08	207435217	88.52	0.95	-0.08	0.44348	0.35	0.591654	0.491999	pos
L-Methionine	M150T145	150.059	145.1	2.15916	C5H11NO2S	C00073	4.8348e+08	4.3969e+08	66.74	3.04615e+08	2.31693e+08	49.94	1.59	0.67	0.378496	0.42	0.532029	0.561421	pos
(+)-(S)-Carvone	M150T182	150.102	182.2	18.654	C10H14O	C11383	592506	337551	103.49	4.03881e+06	3.35538e+06	88.99	0.15	-2.77	0.0164072	1.78	0.0834881	1.30948	pos
L-Ribulose	M151T145	151.06	145.1	0.158877	C5H10O5	C00310	2.26964e+07	1.74734e+07	46.54	1.81612e+07	1.3117e+07	60.91	1.25	0.32	0.352802	0.45	0.510088	0.554653	pos
Acetaminophen	M151T328	151.06	327.9	18.5356	C8H9NO2	C06804	300402	362745	57.85	660972	698615	48.11	0.45	-1.14	0.13035	0.88	0.266762	0.893339	pos
Pyridoxine	M152T153	152.07	152.9	21.9241	C8H11NO3	C00314	1.77557e+09	1.63934e+09	38.7	1.42181e+09	1.20538e+09	107.49	1.25	0.32	0.175238	0.76	0.323818	0.839245	pos
Xanthine	M152T161	152.032	161	9.20859	C5H4N4O2	C00385	1.5319e+07	1.12423e+07	83.57	2.51064e+07	1.65455e+07	87.35	0.61	-0.71	0.285145	0.54	0.44146	0.651059	pos
Guanine	M152T266	152.057	265.6	0.499814	C5H5N5O	C00242	6.65357e+07	6.45487e+07	29.75	4.13989e+07	3.68594e+07	73.96	1.61	0.68	0.0951043	1.02	0.218071	1.03076	pos
2',4'-Dihydroxyacetophenone	M153T115	153.102	115.4	5.50353	C8H8O3	C03663	9.95505e+06	9.72657e+06	72.77	1.70267e+07	1.78479e+07	36.1	0.58	-0.77	0.0917746	1.04	0.213219	0.98207	pos
Vanillin	M153T327_1	153.041	327.4	0.378079	C8H8O3	C00755	3.16504e+06	2.60207e+06	45.29	4.53389e+06	4.58163e+06	24.97	0.7	-0.52	0.0721502	1.14	0.182612	1.04103	pos
3-Sulfinoalanine	M153T35	153.01	35	4.57488	C3H7NO4S	C00606	992488	984545	52.67	1.95767e+07	2.65421e+07	70.88	0.05	-4.3	0.0678473	1.17	0.176873	1.11907	pos
3-Sulfinylpyruvic acid	M153T54	152.994	53.8	7.26227	C3H4O5S	C05527	9.06132e+06	7.33265e+06	40.15	3.72428e+06	1.67392e+06	121.12	2.43	1.28	0.0111337	1.95	0.0709251	1.35845	pos
2-Pyrocatechuic acid	M154T316	154.025	316.4	12.3357	C7H6O4	C00196	8.70166e+08	8.76055e+08	5.28	1.71232e+08	4.63571e+06	235.53	5.08	2.35	0.00551821	2.26	0.0548861	1.60681	pos
Propanoyl phosphate	M154T678	153.992	677.5	8.5915	C3H7O5P	C02876	2.08748e+06	2.08571e+06	60.44	4.2703e+07	5.68604e+07	71.46	0.05	-4.35	0.0684941	1.16	0.177603	1.10768	pos
2,3-Butanediol	M155T34_1	154.991	33.5	4.73423	C4H10O2S2	C00265	1.06894e+10	1.08324e+10	17.48	4.84917e+09	2.28556e+09	85.72	2.2	1.14	0.0207311	1.68	0.0951999	1.3841	pos
L-Histidine	M156T87	156.077	86.8	1.12765	C6H9N3O2	C00135	2.83454e+09	2.84891e+09	5.47	5.65107e+08	1.45812e+07	234.77	5.02	2.33	0.00554683	2.26	0.0548861	1.60572	pos
4-Quinolinecarboxylic acid	M156T988_2	155.992	987.5	8.09289	C10H7NO2	C06414	1.05746e+09	1.16609e+09	40.81	7.55955e+08	6.44092e+08	75.99	1.4	0.48	0.30298	0.52	0.459008	0.602991	pos
3-Indoleacetonitrile	M157T280	157.076	279.8	0.483843	C10H8N2	C02938	476471	463983	32.86	383793	407803	48.81	1.24	0.31	0.308532	0.51	0.465131	0.625398	pos
4,5-Dihydroorotic acid	M159T244	158.962	244.3	5.58524	C5H6N2O4	C00337	4.44983e+07	5.04772e+07	43.71	8.45107e+07	8.6417e+07	12.81	0.53	-0.93	0.0287831	1.54	0.112122	1.3204	pos
Serotonin	M159T399	159.092	398.6	25.985	C10H12N2O	C00780	186464	111094	89.22	1.16152e+06	1.14161e+06	74.86	0.16	-2.64	0.00503862	2.3	0.0533107	1.47877	pos
(1H-Indol-3-yl)-N-methylmethanamine	M160T181	160.108	180.6	1.35003	C10H12N2	C21602	2.30494e+06	2.08224e+06	32.77	4.55278e+06	4.5869e+06	38.15	0.51	-0.98	0.0265575	1.58	0.107788	1.23365	pos
Pimelic acid	M160T312	160.076	311.6	13.1188	C7H12O4	C02656	91230.6	88083.1	62.32	206432	213668	56.55	0.44	-1.18	0.0767668	1.11	0.1899	1.02098	pos
5-Acetamidovalerate	M160T357	160.097	356.7	0.149909	C7H13NO3	C03087	3.78742e+06	3.60027e+06	17.81	1.13793e+06	584003	124.27	3.33	1.73	0.0132509	1.88	0.0754266	1.48528	pos
4-Acetamido-2-aminobutanoic acid	M160T400	160.095	399.9	11.593	C6H12N2O3	C06442	74158.8	76567.4	45.21	87621.5	35926.3	100.72	0.85	-0.24	0.750211	0.12	0.832776	0.215285	pos
L-Rhamnono-1,4-lactone	M162T282	162.058	282.1	2.69032	C6H10O5	C02991	3.82865e+06	3.73065e+06	29.04	7.62615e+06	1.62783e+06	178.74	0.5	-0.99	0.581095	0.24	0.707325	0.364724	pos
L-Carnitine	M162T92	162.112	92.4	1.53582	C7H15NO3	C00318	4.97965e+07	4.98268e+07	52.88	7.77672e+07	9.50495e+07	66.78	0.64	-0.64	0.657475	0.18	0.767809	0.260534	pos
Nicotine	M163T131	163.123	131.1	2.2955	C10H14N2	C00745	2.78933e+06	2.716e+06	8.99	5.19466e+06	4.51157e+06	23.85	0.54	-0.9	0.000118736	3.93	0.00649027	1.72218	pos
Pterin	M164T183	164.056	182.7	0.815655	C6H5N5O	C00715	6.77262e+06	5.47466e+06	51.2	2.55338e+06	2.12484e+06	59.2	2.65	1.41	0.00344361	2.46	0.0470921	1.50169	pos
L-Rhamnofuranose	M164T72	164.067	72.4	0.173827	C6H12O5	C02431	872208	903155	22.79	885251	525016	98.99	0.99	-0.02	0.447845	0.35	0.594962	0.46516	pos
Fenuron	M165T117	165.102	117.4	0.0204064	C9H12N2O	C11224	5.69375e+06	6.17401e+06	33.82	2.65711e+06	1.92453e+06	92.69	2.14	1.1	0.0601444	1.22	0.166531	1.15331	pos
L-Methionine S-oxide	M166T154	166.053	154.3	0.000352947	C5H11NO3S	C02989	4.17173e+07	4.37711e+07	37.92	3.67753e+07	3.82825e+07	46.89	1.13	0.18	0.669757	0.17	0.775472	0.253049	pos
Isopyridoxal	M168T101	168.065	101.4	1.04721	C8H9NO3	C06051	1.35738e+07	1.3261e+07	24.95	8.55367e+06	8.19922e+06	17.84	1.59	0.67	0.00667351	2.18	0.0591523	1.43248	pos
Pyridoxal	M168T130	168.066	130.5	0.737808	C8H9NO3	C00250	1.5115e+07	1.48248e+07	62.73	1.96556e+07	1.86303e+07	38.86	0.77	-0.38	0.274154	0.56	0.430541	0.671671	pos
Norepinephrine	M169T441	169.076	441.2	13.0119	C8H11NO3	C00547	205323	213108	11.34	244690	239916	9.22	0.84	-0.25	0.0153111	1.81	0.0808854	1.35427	pos
Pyridoxamine	M169T81	169.095	81.2	13.478	C8H12N2O2	C00534	6.23253e+07	5.21442e+07	32.92	1.78747e+08	4.6045e+07	174.7	0.35	-1.52	0.545212	0.26	0.678811	0.402972	pos
(R)-2-O-Sulfolactate	M170T716	169.976	715.9	8.65418	C3H6O6S	C17205	4.03263e+07	4.13599e+07	30.1	4.58838e+07	3.41766e+07	79.78	0.88	-0.19	0.774232	0.11	0.851906	0.161174	pos
3,4-Dihydroxyphenylglycol	M171T399	171.063	398.6	10.3821	C8H10O4	C05576	445330	387856	26.84	1.27214e+06	1.15613e+06	57.97	0.35	-1.51	0.00403083	2.39	0.0502879	1.48924	pos
7,8-Diaminononanoate	M171T86	171.149	86.3	21.8173	C9H20N2O2	C01037	2.52393e+07	2.07193e+07	44.4	2.38737e+07	1.9809e+07	111.35	1.06	0.08	0.322548	0.49	0.477551	0.631566	pos
1-Hydroxy-2-naphthoate	M171T988	170.98	987.6	27.5511	C11H8O3	C03203	2.12925e+07	2.02849e+07	36.36	6.86728e+07	5.90913e+07	80.67	0.31	-1.69	0.0557028	1.25	0.158503	1.11474	pos
3-Dehydroshikimate	M172T35	171.991	35.1	10.0536	C7H8O5	C02637	7.85974e+07	7.23258e+07	17.81	8.38683e+07	9.65404e+07	43.16	0.94	-0.09	0.805124	0.09	0.874014	0.173806	pos
2-Oxoarginine	M173T298	173.079	298.4	3.8557	C6H11N3O3	C03771	1.52935e+06	1.4858e+06	9.17	1.54174e+06	1.3794e+06	35.05	0.99	-0.01	0.800068	0.1	0.871117	0.173169	pos
Dehydroascorbate	M174T161_2	174.014	160.8	15.516	C6H6O6	C05422	585581	202744	109.68	5.63345e+06	5.19625e+06	89.06	0.1	-3.27	0.0122752	1.91	0.0738961	1.34662	pos
Indole-3-acetaldehyde oxime	M175T280	175.087	279.8	0.434071	C10H10N2O	C02937	1.0675e+06	1.07382e+06	43.49	3.03827e+06	2.76004e+06	86.25	0.35	-1.51	0.728501	0.14	0.818326	0.210097	pos
L-Arginine	M175T87	175.119	86.6	0.862691	C6H14N4O2	C00062	1.73353e+06	1.99708e+06	42.92	3.51573e+06	3.45612e+06	28.47	0.49	-1.02	0.0125482	1.9	0.0742164	1.32883	pos
N-Acetyl-L-aspartic acid	M176T140	176.055	140.5	0.243831	C6H9NO5	C01042	4.1672e+06	3.52115e+06	66.06	6.08801e+06	5.53252e+06	47.25	0.68	-0.55	0.201291	0.7	0.351636	0.795381	pos
2-Hydroxy-3-oxoadipate	M176T219	176.037	218.8	0.689412	C6H8O6	C03217	321778	313353	21.14	1.23895e+06	1.42706e+06	44.58	0.26	-1.94	0.00383663	2.42	0.0499233	1.59773	pos
Citrulline	M176T377	176.107	377.3	20.1129	C6H13N3O3	C00327	33165.9	7887.88	191.98	227575	249892	52.43	0.15	-2.78	0.00464546	2.33	0.0523693	1.47445	pos
Ascorbate	M177T46	176.972	45.6	1.73436	C6H8O6	C00072	3.50989e+07	3.37766e+07	30.24	3.41687e+07	2.89418e+07	36.4	1.03	0.04	0.851041	0.07	0.907315	0.124182	pos
(2Z,4S,5R)-2-Amino-4,5,6-trihydroxyhex-2-enoate	M178T126	178.086	126.4	0.839112	C6H11NO5	C20844	1.11064e+08	1.11621e+08	6.72	2.17223e+07	3.73272e+06	202.72	5.11	2.35	0.0041368	2.38	0.0502879	1.63872	pos
Metanephrine	M180T306	180.102	305.7	22.9537	C10H15NO3	C05588	197941	199725	5.61	233572	234272	8.05	0.85	-0.24	0.00206372	2.69	0.0370828	1.56572	pos
2-Hydroxy-3-(4-hydroxyphenyl)propenoic acid	M181T170	181.053	169.5	8.09156	C9H8O4	C05350	9.06265e+07	8.0898e+07	58.57	3.1982e+07	1.0689e+07	148.41	2.83	1.5	0.0206273	1.69	0.0951176	1.27918	pos
Theophylline	M181T361	181.133	360.5	5.38668	C7H8N4O2	C07130	830103	823406	6.77	979148	891261	29.38	0.85	-0.24	0.249582	0.6	0.404125	0.737331	pos
myo-Inositol	M181T934	181.016	934.4	10.6698	C6H12O6	C00137	3.68858e+08	3.69682e+08	13.35	4.50637e+08	4.81388e+08	20.82	0.82	-0.29	0.146828	0.83	0.2868	0.889012	pos
D-Fructose	M181T978	181.014	978	0.640921	C6H12O6	C00095	1.43434e+08	8.23838e+07	102.25	3.61318e+08	8.04374e+07	196.1	0.4	-1.33	0.796222	0.1	0.869048	0.164566	pos
Se-Methylselenocysteine	M183T284	182.985	283.7	0.022939	C4H9NO2Se	C05689	1.87399e+07	2.51274e+07	59.6	1.87625e+07	1.30173e+07	67.91	1	0	0.83163	0.08	0.895202	0.127502	pos
4-Pyridoxic acid	M183T314_1	182.985	313.5	0.318856	C8H9NO4	C00847	1.22825e+07	1.2076e+07	18.54	1.56312e+07	1.70439e+07	23.4	0.79	-0.35	0.116645	0.93	0.250354	0.963437	pos
Sorbitol	M183T52	182.987	51.5	0.394923	C6H14O6	C00794	7.06688e+07	6.81851e+07	73.2	3.45235e+07	1.69781e+07	103.3	2.05	1.03	0.163977	0.79	0.309873	0.819813	pos
Homovanillic acid	M183T987	182.985	987.5	0.00411396	C9H10O4	C05582	1.08806e+09	1.06712e+09	51.33	9.04869e+08	9.12895e+08	63.99	1.2	0.27	0.517469	0.29	0.657825	0.357986	pos
N,N-Dimethylhistidine	M184T346	184.108	346.3	0.412801	C8H13N3O2	C04259	151380	134607	62.13	127609	66887.9	94.66	1.19	0.25	0.42539	0.37	0.576485	0.480129	pos
Phosphorylcholine	M184T96	184.073	95.6	0.00339618	C5H15NO4P	C00588	1.84239e+10	1.78056e+10	13.57	6.34254e+09	1.5382e+08	153.02	2.9	1.54	0.0278047	1.56	0.1108	1.34519	pos
Phosphohydroxypyruvic acid	M185T191	184.98	190.6	26.9003	C3H5O7P	C03232	472421	479270	72.44	550059	603226	69.79	0.86	-0.22	0.788132	0.1	0.863277	0.159705	pos
5-Guanidino-3-methyl-2-oxopentanoate	M187T152	187.108	151.7	0.502809	C7H13N3O3	C20234	3.51421e+06	3.48679e+06	21.76	3.10212e+06	2.86466e+06	22.68	1.13	0.18	0.370509	0.43	0.525674	0.561946	pos
Undecanoic acid	M187T57	186.956	56.8	2.76682	C11H22O2	C17715	135828	146988	60.36	1.69279e+07	1.44918e+07	93.14	0.01	-6.96	0.0145998	1.84	0.0790395	1.41864	pos
N6-Acetyl-L-lysine	M189T127	189.124	126.8	4.23002	C8H16N2O3	C02727	1.62292e+07	1.53723e+07	17.95	1.98478e+08	1.07982e+07	229.87	0.08	-3.61	0.800173	0.1	0.871117	0.190614	pos
L-Targinine	M189T88	189.135	87.7	0.209115	C7H16N4O2	C03884	1.49945e+06	1.41159e+06	46.2	1.48284e+06	1.70612e+06	34.14	1.01	0.02	0.95077	0.02	0.969654	0.0392659	pos
Isocitric acid	M192T123	192.032	122.7	1.04	C6H8O7	C00311	2.14659e+06	2.21734e+06	23.67	5.46711e+06	5.2567e+06	34.32	0.39	-1.35	0.000416239	3.38	0.012374	1.65333	pos
3,4-Methylenedioxyamphetamine	M194T971	194.118	970.9	0.123636	C11H15NO2	C07577	2.57645e+07	2.61704e+07	24.97	1.79824e+07	5.10416e+06	124.98	1.43	0.52	0.10796	0.97	0.237582	1.01019	pos
3-Methyl-L-tyrosine	M195T81	195.099	80.7	11.7483	C10H13NO3	C20800	8.27648e+06	6.10293e+06	62.07	7.79721e+06	7.21251e+06	27.85	1.06	0.09	0.800055	0.1	0.871117	0.147322	pos
L-Histidine trimethylbetaine	M198T147	198.124	147	0.211138	C9H16N3O2	C05575	448944	351116	83.31	718713	661258	100.49	0.62	-0.68	0.868611	0.06	0.917441	0.0981919	pos
Selenomethionine	M198T978	198.017	978.1	0.00503522	C5H11NO2Se	C05335	971911	267889	145.3	3.11752e+06	2.94599e+06	64.85	0.31	-1.68	0.0293232	1.53	0.112799	1.24309	pos
gamma-Glutamyl-beta-aminopropiononitrile	M200T311	200.092	311.3	0.0496598	C8H13N3O3	C06114	354570	354901	34.11	145524	130992	28.9	2.44	1.28	0.000864232	3.06	0.0199244	1.61855	pos
Dodecanoic acid	M201T49	200.972	49.5	1.4501	C12H24O2	C02679	2001923	979600	116.75	1.08336e+07	4.46642e+06	123.01	0.18	-2.44	0.0193491	1.71	0.0915841	1.30126	pos
Thiabendazole	M202T401	202.044	401.4	2.09855	C10H7N3S	C07131	5462.01	5065.99	49.4	61590.5	52175.8	93.74	0.09	-3.5	0.00953203	2.02	0.0658381	1.46904	pos
Spermine	M203T78	203.223	77.7	0.373974	C10H26N4	C00750	8.16754e+07	6.30308e+07	57.13	1.83198e+08	1.71978e+08	56	0.45	-1.17	0.0545851	1.26	0.15677	1.1012	pos
Asymmetric dimethylarginine	M203T99	203.15	99	0.0300444	C8H18N4O2	C03626	1.0665e+07	8.69242e+06	48.48	4.26806e+07	5.72658e+07	64.41	0.25	-2	0.0718322	1.14	0.182562	1.04126	pos
N-Acetyl-D-glucosamine	M204T189	204.086	188.7	15.3563	C8H15NO6	C00140	1.70823e+08	1.35266e+08	84.53	5.74527e+07	4.55687e+07	47.89	2.97	1.57	0.277494	0.56	0.433377	0.698302	pos
N-Acetyl-D-galactosamine	M204T269	204.086	269	16.8262	C8H15NO6	C01132	2.09666e+06	1.79824e+06	69.65	2.72253e+07	2.6939e+07	81.79	0.08	-3.7	0.0085254	2.07	0.0648944	1.40159	pos
O-Acetylcarnitine	M205T134	205.126	133.5	22.7957	C9H18NO4	C02571	2.09926e+08	2.06495e+08	58.25	1.95274e+08	2.30259e+08	53.8	1.08	0.1	0.833528	0.08	0.895478	0.106436	pos
Bufotenin	M205T167	205.137	167.4	19.1286	C12H16N2O	C08299	1.60671e+06	1.3378e+06	95.08	2.99e+06	3.08826e+06	80.91	0.54	-0.9	0.486576	0.31	0.629498	0.455367	pos
L-Tryptophan	M205T399	205.098	398.6	0.439751	C11H12N2O2	C00078	144235	165609	56.69	196346	150370	88.73	0.73	-0.44	0.836086	0.08	0.89696	0.129686	pos
Diethylpropion	M206T121	206.152	120.7	10.5553	C13H19NO	C06954	5.04776e+06	3.20694e+06	114.21	4.09672e+06	2.21234e+06	116.31	1.23	0.3	0.983822	0.01	0.991134	0.0213656	pos
L-Kynurenine	M209T336	209.092	335.7	0.841735	C10H12N2O3	C00328	83535.9	79059.9	28.75	126222	120270	52.1	0.66	-0.6	0.306337	0.51	0.462645	0.618002	pos
Phosphocreatine	M212T97	212.043	96.9	0.830021	C4H10N3O5P	C02305	1.8667e+06	1.64997e+06	36.89	6.52256e+06	7.89146e+06	59.54	0.29	-1.8	0.026182	1.58	0.106905	1.23133	pos
D-Ribose 5-phosphate	M213T120	213.016	119.7	18.4681	C5H11O8P	C00117	1.14677e+06	1.01056e+06	76.5	3.82767e+06	959951	149.89	0.3	-1.74	0.306959	0.51	0.463171	0.625521	pos
Dethiobiotin	M214T987	213.983	987	0.333268	C10H18N2O3	C01909	9.03364e+06	8.36416e+06	90.09	1.09885e+07	1.01154e+07	75.4	0.82	-0.28	0.52153	0.28	0.660734	0.398615	pos
12-Hydroxydodecanoic acid	M216T333	216.196	332.7	0.96619	C12H24O3	C08317	427.25	347.51	54.87	11584.9	8513.53	103.48	0.04	-4.76	0.00232131	2.63	0.0399037	1.53174	pos
N-a-Acetylcitrulline	M217T354	217.105	353.7	6.4485	C8H15N3O4	C15532	444819	428672	15.42	602325	545798	56.19	0.74	-0.44	0.626398	0.2	0.741741	0.290822	pos
Propionylcarnitine	M218T287	218.138	286.5	0.806827	C10H19NO4	C03017	1.03339e+06	1.10669e+06	61.46	1.84703e+06	729958	123.66	0.56	-0.84	0.907071	0.04	0.943543	0.081852	pos
D-Lysopine	M219T116	219.134	115.9	0.34682	C9H18N2O4	C04020	5.93956e+06	5.16091e+06	93.69	6.86586e+06	4.35269e+06	88.01	0.87	-0.21	0.511293	0.29	0.651663	0.397231	pos
gamma-Glutamylalanine	M219T125	219.097	125.3	0.912836	C7H11N2O5R	C03740	1.03116e+07	1.16349e+07	76.76	1.47242e+06	784348	118.5	7	2.81	0.0297512	1.53	0.113544	1.23418	pos
Pyrimidodiazepine	M221T279	221.092	279.1	0.255689	C9H11N5O2	C02587	1.27514e+07	1.11108e+07	108.57	1.55632e+07	1.18466e+07	96.93	0.82	-0.29	0.519423	0.28	0.658521	0.415852	pos
Cerulenin	M224T200	224.128	200.5	0.107082	C12H17NO3	C12058	2.56836e+06	2.45994e+06	88.99	3.9083e+06	3.90818e+06	57.27	0.66	-0.61	0.202258	0.69	0.352481	0.77493	pos
Hydroxykynurenine	M224T324	224.085	324.1	23.6517	C10H12N2O4	C02794	1.69173e+06	1.56901e+06	43.01	1.462e+06	1.41921e+06	11.52	1.16	0.21	0.731342	0.14	0.819464	0.201942	pos
Methyl jasmonate	M224T72_2	223.989	71.9	4.06368	C13H20O3	C11512	2.02017e+07	2.24509e+07	45.56	8.4133e+06	8.55907e+06	22.96	2.4	1.26	0.019538	1.71	0.0922637	1.26163	pos
Chorismate	M226T201	226.045	201	0.201646	C10H10O6	C00251	4.04161e+06	4.30482e+06	63.21	6.08545e+06	5.99885e+06	69.08	0.66	-0.59	0.474652	0.32	0.619882	0.421893	pos
Porphobilinogen	M227T301	227.104	301.2	4.50895	C10H14N2O4	C00931	5.24472e+06	3.56544e+06	104.23	1.56579e+06	787516	128.11	3.35	1.74	0.101736	0.99	0.228334	0.935206	pos
Fenfluramine	M232T705	232.133	704.9	0.950582	C12H16F3N	C06996	8.96519e+06	8.59024e+06	60.7	1.9303e+07	2.03626e+07	41.65	0.46	-1.11	0.050754	1.29	0.150354	1.11346	pos
Capsidiol	M236T114	236.175	113.6	8.89169	C15H24O2	C09627	2.33525e+06	2.40786e+06	34.86	1.34393e+06	1.22316e+06	90.4	1.74	0.8	0.123452	0.91	0.259527	0.955203	pos
Cytidine	M244T122	244.092	122.1	1.5404	C9H13N3O5	C00475	4.60576e+06	4787967	13.13	7.78224e+06	7.17304e+06	23.76	0.59	-0.76	0.000966154	3.01	0.0212906	1.60757	pos
N1-Acetylspermine	M245T85	245.231	85	9.36269	C12H28N4O	C02567	2.70322e+07	2.86113e+07	60.07	6.65769e+06	4.99433e+06	83.84	4.06	2.02	0.00952059	2.02	0.0658381	1.39423	pos
Pyridoxal 5'-phosphate	M248T146	248.032	145.8	0.709587	C8H10NO6P	C00018	402699	381796	38.64	4.73877e+06	4.66675e+06	52.95	0.08	-3.56	9.92246e-05	4	0.00600486	1.72857	pos
Nicotinate D-ribonucleoside	M256T121	256.081	121.1	0.0143873	C11H14NO6	C05841	2.16648e+06	1.12793e+06	90.9	1.87094e+07	1.85771e+07	84.9	0.12	-3.11	0.0119865	1.92	0.073663	1.34916	pos
Glycerophosphocholine	M258T116	258.11	116.2	0.199822	C8H21NO6P	C00670	3.9171e+06	3.95833e+06	53.67	4.41606e+06	4.88673e+06	50.18	0.89	-0.17	0.89025	0.05	0.930329	0.0583219	pos
Linatine	M259T161	259.092	160.7	0.116899	C10H17N3O5	C05939	4.9084e+07	3.95137e+07	63.48	2.91061e+07	2.6694e+07	74.35	1.69	0.75	0.160322	0.8	0.305243	0.851343	pos
Thiamine	M265T91	265.111	91.4	4.90362	C12H17N4OS	C00378	1.00511e+07	8.8208e+06	39.56	2.30095e+07	2.51887e+07	52.47	0.44	-1.19	0.0383925	1.42	0.129208	1.17002	pos
Honokiol	M267T365	267.133	365.3	3.87083	C18H18O2	C10630	10591.8	11438.4	38.03	33190.9	22961.5	71.1	0.32	-1.65	0.0137122	1.86	0.0770099	1.34336	pos
4-Hydroxycinnamoylagmatine	M276T226	276.144	226.3	0.3451	C14H20N4O2	C04498	2.3693e+08	1.31027e+08	85.1	7.03105e+08	8.00062e+08	40.04	0.34	-1.57	0.0128205	1.89	0.0747674	1.34187	pos
Gamma-Linolenic acid	M278T450	278.185	449.6	1.59957	C18H30O2	C06426	36955.4	27451	96.94	93938	91658.8	78.52	0.39	-1.35	0.278113	0.56	0.433943	0.661088	pos
9-Riburonosyladenine	M281T392	281.099	392.4	0.00335551	C10H11N5O5	C11501	22247.7	23290	43.08	12272.6	10412.8	44.76	1.81	0.86	0.103861	0.98	0.231413	0.934268	pos
1-Methyladenosine	M282T145	282.119	145.3	1.50937	C11H15N5O4	C02494	4.31277e+07	4.41912e+07	17.97	2.7332e+07	1.65414e+07	103.1	1.58	0.66	0.104981	0.98	0.232658	1.00248	pos
N-Acetyl-alpha-D-glucosamine 1-phosphate	M284T137	284.052	136.8	12.0893	C8H16NO9P	C04501	9.89266e+06	9.4649e+06	14.53	1.67787e+07	1.87834e+07	38.82	0.59	-0.76	0.162861	0.79	0.308344	0.859759	pos
Octadecanamide	M284T956	284.294	955.9	2.02607	C18H37NO	C13846	2.3788e+07	2.77297e+07	39.35	1.77495e+07	2.08483e+07	53.89	1.34	0.42	0.339041	0.47	0.496333	0.566129	pos
Aspartame	M295T349	295.128	348.7	2.53339	C14H18N2O5	C11045	627799	574901	49.07	451962	444809	46.27	1.39	0.47	0.276103	0.56	0.432684	0.633211	pos
Indican	M295T81	294.937	80.7	5.56991	C14H17NO6	C08481	7.00844e+06	3.16265e+06	147.53	1.56266e+08	1.0991e+08	95.21	0.04	-4.48	0.00777544	2.11	0.062443	1.41899	pos
5'-Methylthioadenosine	M298T380	298.096	380.5	1.26134	C11H15N5O3S	C00170	31454.4	31814.4	8.63	24778	24741.5	48.11	1.27	0.34	0.177906	0.75	0.32624	0.83893	pos
Sphinganine	M302T784	302.305	784.2	0.912985	C18H39NO2	C00836	278302	278030	15.97	289453	280484	22.57	0.96	-0.06	0.794069	0.1	0.867537	0.196358	pos
6'-Oxolividamine	M305T350	305.17	350.5	1.59133	C12H23N3O6	C21256	199549	192292	44.68	311787	49567.6	190.52	0.64	-0.64	0.328049	0.48	0.483163	0.596269	pos
Sertraline	M306T265	306.081	264.9	0.0121635	C17H17Cl2N	C07246	62833.1	53606.7	64.21	141526	167991	61.65	0.44	-1.17	0.430933	0.37	0.580689	0.487784	pos
CMP	M324T127	324.059	126.9	0.115705	C9H14N3O8P	C00055	398572	250000	80.39	5.18449e+06	4.66325e+06	68.08	0.08	-3.7	0.000109981	3.96	0.00631739	1.74781	pos
Nicotinic acid mononucleotide	M336T106	336.047	106.2	1.88998	C11H15NO9P	C01185	9.10018e+06	7.25792e+06	51.85	1.21963e+07	1.30837e+07	45.37	0.75	-0.42	0.359781	0.44	0.514998	0.568005	pos
Xanthylic acid	M347T119	347.025	119	28.7184	C10H13N4O9P	C00655	1.45572e+07	11339059	77.91	2.06818e+07	1.40094e+07	72.48	0.7	-0.51	0.395528	0.4	0.549363	0.547993	pos
S-Lactoylglutathione	M380T280	380.104	280.2	22.2992	C13H21N3O8S	C03451	1.32753e+08	6.26337e+07	108.95	3.97072e+07	1.27084e+07	134.39	3.34	1.74	0.083012	1.08	0.199969	1.04504	pos
S-Adenosylhomocysteine	M385T161	385.128	160.6	2.27457	C14H20N6O5S	C00021	1.87281e+07	5.51466e+06	171.71	2.85779e+07	2.84294e+07	39.3	0.66	-0.61	0.0678027	1.17	0.176873	1.12795	pos
Vitamin D3	M385T945	385.291	945.1	1.28593	C27H44O	C05443	1.93595e+06	1.12554e+06	112.81	6.74713e+06	6.42898e+06	52.11	0.29	-1.8	0.0405949	1.39	0.1325	1.2476	pos
beta-Sitosterol	M397T966	397.385	966.4	4.199	C29H50O	C01753	2.54102e+07	2.47006e+07	26.29	6.25565e+07	2.5193e+07	155.68	0.41	-1.3	0.697249	0.16	0.796053	0.268987	pos
Alpha-Tocotrienol	M425T947	425.304	946.9	1.77319	C29H44O2	C14153	5.38772e+06	5.28861e+06	50.22	1.1912e+07	1.12542e+07	55.18	0.45	-1.14	0.0335785	1.47	0.120726	1.2192	pos
ADP	M428T129	428.036	128.8	1.34568	C10H15N5O10P2	C00008	7.89414e+06	8.24855e+06	51.68	4.53481e+06	1.65303e+06	122.3	1.74	0.8	0.102998	0.99	0.230251	1.0017	pos
Cyclic ADP-ribose	M524T129	524.061	129	13.0405	C15H21N5O13P2	C13050	4.34241e+06	3.53083e+06	79.06	3.35556e+06	1.23659e+06	171.76	1.29	0.37	0.178644	0.75	0.326824	0.787445	pos
Adenosine diphosphate ribose	M542T129_1	542.063	128.7	2.70448	C15H23N5O14P2	C00301	1.88853e+07	1.39925e+07	79.11	5.18702e+06	1.31929e+06	186.32	3.64	1.86	0.0138821	1.86	0.0772713	1.33188	pos
Streptomycin	M582T79	582.271	79.4	3.51329	C21H39N7O12	C00413	5.08929e+06	3.78307e+06	100.99	1.2262e+07	1.21839e+07	87.15	0.42	-1.27	0.287291	0.54	0.443567	0.665715	pos
UDP-N-acetyl-D-mannosamine	M608T384	608.096	384.4	12.2492	C17H27N3O17P2	C01170	5.54395e+07	6.0288e+07	49.61	2.52513e+07	2.22134e+07	78.78	2.2	1.13	0.183115	0.74	0.331963	0.788404	pos
Oxidized glutathione	M613T208	613.158	208.1	1.16009	C20H32N6O12S2	C00127	6034.76	2459.52	114.1	22229.7	24753.4	80.62	0.27	-1.88	0.143937	0.84	0.282456	0.900743	pos
NAD	M664T128	664.115	128	1.80692	C21H28N7O14P2	C00003	2.24842e+08	1.1823e+08	124.56	1.64614e+08	8.082e+07	129.12	1.37	0.45	0.898353	0.05	0.936932	0.120422	pos
L-Erythrulose	M101T38	101.023	38.5	8.01797	C4H8O4	C02045	173421	87038.5	111.43	23250208	2.37515e+07	83.75	0.01	-7.07	0.000107148	3.97	0.0113297	1.72635	neg
gamma-Aminobutyric acid	M103T88	102.956	88.1	2.79554	C4H9NO2	C00334	1.04475e+08	8.08826e+07	79.97	8.03485e+07	7.53796e+07	77.38	1.3	0.38	0.810558	0.09	0.877764	0.157485	neg
Pyrrole-2-carboxylic acid	M110T65	110.024	65.1	9.30709	C5H5NO2	C05942	649728	593866	39.67	1.494e+06	1.27016e+06	51.38	0.43	-1.2	0.0120264	1.92	0.0581799	1.34264	neg
alpha-Ketoisovaleric acid	M115T208	115.039	208.5	12.3785	C5H8O3	C00141	1.63805e+06	1.69845e+06	32.83	2.90604e+06	2.76574e+06	20.95	0.56	-0.83	0.00471565	2.33	0.0348746	1.45002	neg
Maleic acid	M115T472	115.039	471.8	1.29415	C4H4O4	C01384	1.23276e+06	1.06377e+06	60.12	3.12491e+06	3.02968e+06	27	0.39	-1.34	0.00353886	2.45	0.0307847	1.48833	neg
Guanidoacetic acid	M116T366	116.049	366.5	25.6442	C3H7N3O2	C00581	1.20602e+07	1.17214e+07	60.44	3.07212e+07	2.98019e+07	30.53	0.39	-1.35	0.00833372	2.08	0.0473577	1.38048	neg
L-Valine	M116T379	116.07	379.3	1.95588	C5H11NO2	C00183	1.38822e+07	1.4193e+07	47.47	1.18998e+07	1.21485e+07	37.41	1.17	0.22	0.789442	0.1	0.8631	0.15867	neg
Succinic acid	M117T141	117.055	140.7	3.58916	C4H6O4	C00042	4.88315e+06	5.04316e+06	29.44	1.19346e+07	1.14687e+07	39.6	0.41	-1.29	0.00260167	2.58	0.027744	1.50839	neg
5-Aminopentanoic acid	M117T893	116.928	893.2	3.18816	C5H11NO2	C00431	5.95077e+07	5.8172e+07	24.78	1.10075e+08	8.88273e+07	38.56	0.54	-0.89	0.00753929	2.12	0.044762	1.40607	neg
Methylmalonic acid	M117T952	116.927	952	0.855983	C4H6O4	C02170	2.80298e+07	1.98594e+07	56.87	1.31351e+08	6.44108e+07	92.47	0.21	-2.23	0.0102915	1.99	0.0532553	1.37432	neg
3-Methylthiopropionic acid	M119T150	119.049	149.9	0.0439888	C4H8O2S	C08276	1.95888e+07	1.58432e+07	49.92	8.61696e+07	4.63711e+07	78.54	0.23	-2.14	0.00270218	2.57	0.0279406	1.51182	neg
D-Erythrulose	M119T983	119.034	982.6	11.9629	C4H8O4	C02022	5.00675e+06	5.78599e+06	36.03	6.71575e+06	6.62776e+06	9.14	0.75	-0.42	0.141009	0.85	0.280062	0.93315	neg
Benzoate	M121T559	121.028	559.2	11.7659	C7H6O2	C00180	637706	626731	33.46	1.09966e+07	1.26834e+07	66.03	0.06	-4.11	0.00125037	2.9	0.0220119	1.69735	neg
1-Naphthylamine	M124T34	123.901	33.7	1.99814	C10H9N	C14790	6.11709e+06	701425	155.66	1.06896e+07	6.53352e+06	109.44	0.57	-0.81	0.108435	0.96	0.236991	0.957006	neg
Taurine	M124T87	124.006	86.7	0.390901	C2H7NO3S	C00245	1.22995e+07	1.18079e+07	28.84	8.04417e+07	3.25182e+07	155.58	0.15	-2.71	0.0252428	1.6	0.0939363	1.324	neg
Maltol	M125T982	125.024	982	5.74333	C6H6O3	C11918	501786	490891	22.08	1.06969e+07	1.18149e+07	59.92	0.05	-4.41	0.00119651	2.92	0.0215701	1.71974	neg
Pyroglutamic acid	M128T175	128.033	175.1	6.78527	C5H7NO3	C01879	4.55424e+06	3.73739e+06	51.31	6.52022e+06	4.4693e+06	73.99	0.7	-0.52	0.590336	0.23	0.718012	0.318381	neg
3-Methyl-2-oxovaleric acid	M129T355	129.053	355.4	17.963	C6H10O3	C03465	3.0326e+06	2.94146e+06	28.37	5.55381e+06	5.27819e+06	16.81	0.55	-0.87	0.000648494	3.19	0.0192072	1.62545	neg
Citramalic acid	M129T76	129.018	76.2	8.60347	C5H8O5	C00815	2.00361e+07	1.32116e+07	65.15	1.74653e+07	1.22828e+07	94.74	1.15	0.2	0.360193	0.44	0.518607	0.57612	neg
Adipate semialdehyde	M129T835	129.054	835.1	13.3586	C6H10O3	C06102	861239	607265	72.04	2.11921e+06	2.06397e+06	51.36	0.41	-1.3	0.0221826	1.65	0.0861882	1.23783	neg
L-Isoleucine	M130T376_2	130.087	375.9	0.953207	C6H13NO2	C00407	7.15511e+06	6.27194e+06	60.84	2.22609e+07	1.84962e+07	67.48	0.32	-1.64	0.00705686	2.15	0.0429603	1.40391	neg
Aminocaproic acid	M130T414	130.085	413.9	14.7903	C6H13NO2	C02378	3.93252e+06	3.37931e+06	38.56	1.74339e+07	1.63271e+07	39.68	0.23	-2.15	5.22746e-05	4.28	0.0107167	1.75223	neg
Beta-Leucine	M130T541	130.087	541.2	1.72192	C6H13NO2	C02486	4.09845e+06	2.84172e+06	78.02	4.83425e+06	5.24786e+06	34.87	0.85	-0.24	0.413748	0.38	0.567203	0.490382	neg
6-Hydroxyhexanoic acid	M131T236	131.071	235.8	5.52374	C6H12O3	C06103	1.54386e+07	1.45502e+07	43.78	2.12122e+07	1.78913e+07	74.05	0.73	-0.46	0.551048	0.26	0.688079	0.380021	neg
Adenine	M134T249	134.046	248.5	11.1902	C5H5N5	C00147	1.70596e+08	1.51667e+08	42.3	3.23934e+08	3.15164e+08	30.36	0.53	-0.93	0.00814054	2.09	0.0466479	1.3913	neg
2-Phenylacetamide	M134T333	134.06	333.4	7.63831	C8H9NO	C02505	4.93394e+06	4.71664e+06	63.58	4393922	4.12054e+06	61.07	1.12	0.17	0.877719	0.06	0.919653	0.10291	neg
Phenylacetic acid	M135T344	134.864	344	0.91763	C8H8O2	C07086	3.80612e+06	1.61323e+06	123.69	3.51986e+06	1.53878e+06	111.62	1.08	0.11	0.697599	0.16	0.795988	0.235752	neg
Threonic acid	M135T79_2	135.029	79.2	8.14641	C4H8O5	C01620	8.9249e+07	1.15301e+08	68.97	6.39107e+07	2.36748e+07	118.14	1.4	0.48	0.448145	0.35	0.597123	0.45762	neg
Urocanic acid	M137T147	137.035	147.2	3.0941	C6H6N2O2	C00785	1.34263e+06	185375	213.65	1.70648e+07	1.9634e+07	65.95	0.08	-3.67	0.00321265	2.49	0.0296814	1.49222	neg
Salicylic acid	M137T386	137.071	386.3	3.6798	C7H6O3	C00805	1.36333e+06	1.03116e+06	89.68	3.71349e+06	2.55629e+06	75.25	0.37	-1.45	0.0963397	1.02	0.218675	0.961386	neg
6-Hydroxynicotinate	M138T615	138.019	614.7	5.24566	C6H5NO3	C01020	1.45984e+06	585272	100.59	2.19348e+07	2.1807e+07	68.14	0.07	-3.91	0.00131043	2.88	0.0221132	1.56616	neg
N-methyl-L-glutamic Acid	M142T365	142.049	365.3	7.1102	C6H11NO4	C01046	2.92498e+06	2.89789e+06	61.71	5.33074e+06	5.15712e+06	35.52	0.55	-0.87	0.0435669	1.36	0.132167	1.13869	neg
Aminoadipic acid	M142T589	142.049	588.9	7.1102	C6H11NO4	C00956	1.42376e+06	1.3864e+06	72.03	1.5993e+06	1.78508e+06	32.49	0.89	-0.17	0.387251	0.41	0.542946	0.515359	neg
4-Acetamidobutanoic acid	M144T107	144.066	107.3	0.332211	C6H11NO3	C02946	4.01987e+06	3.35e+06	88.37	6.88307e+06	3.22156e+06	128.39	0.58	-0.78	0.70112	0.15	0.798378	0.243314	neg
trans-Cinnamate	M148T306	148.048	305.8	27.6937	C9H8O2	C00423	178888	88293.5	129.78	7.38516e+06	8.67815e+06	67.64	0.02	-5.37	0.000390165	3.41	0.0173694	1.65313	neg
7-Methyladenine	M148T354	148.062	353.6	7.59143	C6H7N5	C02241	10165.3	8407.68	61.37	3.88385e+06	5.00914e+06	73.84	0	-8.58	0.00141595	2.85	0.0227039	1.69258	neg
2-Carboxybenzaldehyde	M149T149	149.026	148.6	8.56235	C8H6O3	C03057	1.33672e+07	1.26266e+07	74.19	2.90868e+07	3.01407e+07	54.26	0.46	-1.12	0.0671291	1.17	0.17272	1.04501	neg
Phosphoenolpyruvic acid	M149T72	148.963	71.6	4.09497	C3H5O6P	C00074	1.83031e+06	1.51012e+06	55.99	2.32458e+06	2.26654e+06	39.53	0.79	-0.34	0.296021	0.53	0.455995	0.633919	neg
D-Xylose	M149T885	149.008	885.1	1.71135	C5H10O5	C00181	4.51731e+07	5.65422e+07	58.72	6.2845e+07	6.20374e+07	7.84	0.72	-0.48	0.16648	0.78	0.312417	0.871802	neg
Ribitol	M151T37_2	151.06	36.8	9.92985	C5H12O5	C00474	7.85738e+06	1.66534e+06	129.16	2.13694e+07	1.73284e+07	76.17	0.37	-1.44	0.0360324	1.44	0.11741	1.16572	neg
D-Arabitol	M151T676	151.059	675.7	7.34296	C5H12O5	C01904	3.01016e+07	2.99114e+07	20.14	3.32995e+07	3.46672e+07	29.61	0.9	-0.15	0.692946	0.16	0.792626	0.245031	neg
Imidazol-5-yl-pyruvate	M153T128	153.03	127.9	6.69148	C6H6N2O3	C03277	3.44754e+06	1.01472e+06	135.33	8.0286e+06	6.94674e+06	91.11	0.43	-1.22	0.0868621	1.06	0.203759	0.990836	neg
Pelargonic acid	M157T852	157.085	851.9	3.95075	C9H18O2	C01601	3.04064e+06	1.96189e+06	95.99	7.4225e+06	7584000	62.84	0.41	-1.29	0.0521155	1.28	0.147481	1.10335	neg
Allantoin	M158T123	158.045	123.1	6.32731	C4H6N4O3	C01551	857493	666831	62.72	3.06587e+06	2.13234e+06	62.35	0.28	-1.84	0.00305951	2.51	0.0291392	1.49778	neg
Indoleacetaldehyde	M158T376	158.06	375.9	5.2132	C10H9NO	C00637	7.7519e+06	4.05506e+06	124.25	1.57712e+07	1.6024e+07	45.13	0.49	-1.02	0.0530263	1.28	0.148824	1.08506	neg
Oxoadipic acid	M159T214	158.978	213.6	6.56223	C6H8O5	C00322	1.04214e+07	8.93571e+06	58.03	2.19469e+07	1.9953e+07	40.42	0.47	-1.07	0.0185646	1.73	0.0769297	1.27073	neg
3-Hydroxymethylglutaric acid	M161T332	161.043	331.7	14.2819	C6H10O5	C03761	1.07317e+07	8.18349e+06	83.62	2.03895e+07	1.50226e+07	64.37	0.53	-0.93	0.0991926	1	0.223158	0.968106	neg
Alpha-D-Glucose	M161T365	161.043	365.1	12.4811	C6H12O6	C00267	1.49676e+07	1.49874e+07	34.63	4.86411e+07	2.49522e+07	123.02	0.31	-1.7	0.11804	0.93	0.249856	0.905348	neg
D-Glucose	M161T444	161.043	444.3	12.4811	C6H12O6	C00031	6.79897e+06	6.77468e+06	55.29	7.83672e+06	6.95776e+06	44.51	0.87	-0.2	0.529769	0.28	0.669432	0.361047	neg
2,4-Dichlorophenol	M161T572	160.956	571.7	4.34902	C6H4Cl2O	C02625	2.06782e+06	1.93639e+06	28.45	4.62734e+06	3.50818e+06	81.39	0.45	-1.16	0.159079	0.8	0.303125	0.871344	neg
D-Sorbose	M161T853	161.043	853.3	11.2391	C6H12O6	C00764	1.0542e+08	6.87736e+07	79.41	3.7114e+08	3.26076e+08	49.06	0.28	-1.82	0.00417904	2.38	0.0331117	1.46445	neg
(S)-beta-Tyrosine	M162T377	162.054	376.6	6.8495	C9H11NO3	C21308	6.48041e+06	6.49626e+06	3.69	6.11885e+06	5.95136e+06	4.85	1.06	0.08	0.0418176	1.38	0.1291	1.15494	neg
4-Hydroxycinnamic acid	M163T150	163.038	150	5.75252	C9H8O3	C00811	2.89243e+07	2.26761e+07	86.44	1.98893e+07	1.98687e+07	62.21	1.45	0.54	0.991866	0	0.995002	0.003667	neg
7-Methylguanine	M164T284	164.056	283.8	10.8734	C6H7N5O	C02242	1.35574e+06	1.24423e+06	25.66	988002	983209	16.05	1.37	0.46	0.0305135	1.52	0.105992	1.21024	neg
L-Phenylalanine	M165T306_1	165.018	305.8	5.72024	C9H11NO2	C00079	3.03641e+06	2.12279e+06	95.94	3.03956e+06	3.10996e+06	33.06	1	0	0.525911	0.28	0.666557	0.388433	neg
Phenyllactate	M165T454	165.054	454.2	12.8685	C9H10O3	C05607	1.63981e+06	1.14612e+06	77.49	1.70533e+06	1.45042e+06	76.48	0.96	-0.06	0.996191	0	0.997089	0.0121124	neg
3-(2-Hydroxyphenyl)propanoic acid	M165T644	165.054	643.6	12.1173	C9H10O3	C01198	2.97648e+06	3.0541e+06	51.1	1.11603e+07	2.83744e+06	123.68	0.27	-1.91	0.28086	0.55	0.439267	0.64355	neg
Phthalic acid	M165T940	165.04	940.4	1.44851	C8H6O4	C01606	3.98767e+06	2.73855e+06	86.12	1.46165e+07	6.60791e+06	135.34	0.27	-1.87	0.110215	0.96	0.239874	0.934319	neg
6-Methylmercaptopurine	M165T983	165.018	983.3	28.1667	C6H6N4S	C16614	1.69845e+06	669148	163.7	1.50136e+06	859244	99.54	1.13	0.18	0.83129	0.08	0.891406	0.116451	neg
3-Methylxanthine	M166T196	166.049	196.3	0.602231	C6H6N4O2	C16357	17444413	1.92033e+07	35.5	1.69629e+07	1.87939e+07	30.2	1.03	0.04	0.943018	0.03	0.964519	0.0461753	neg
Thioguanine	M166T98	166.017	98.2	13.9986	C5H5N5S	C07648	1.79893e+07	1.76835e+07	22.71	2.6937e+07	2.8187e+07	8.81	0.67	-0.58	0.00143866	2.84	0.0228181	1.55224	neg
(2R)-2-Hydroxy-3-(phosphonatooxy)propanoate	M167T72	166.974	72.1	1.25768	C3H7O7P	C00197	2.64666e+07	2.07869e+07	63.36	1.31189e+08	6.95984e+07	89.02	0.2	-2.31	0.00613972	2.21	0.0397442	1.42788	neg
Beta-Glycerophosphoric acid	M172T78	172.009	77.6	27.9055	C3H9O6P	C02979	1.22981e+06	800957	84.01	4.29993e+07	3.76653e+07	88.08	0.03	-5.13	0.000398653	3.4	0.0173694	1.65499	neg
N-Acetylornithine	M173T104	173.092	104.3	5.3382	C7H14N2O3	C00437	1.13711e+07	1.16003e+07	10.38	1.25719e+07	1.24232e+07	5.7	0.9	-0.14	0.0668738	1.17	0.172168	1.05223	neg
Shikimic acid	M173T306_2	173.045	305.8	4.76178	C7H10O5	C00493	6.60596e+06	5.33135e+06	48.26	1.64652e+07	1.32937e+07	41.37	0.4	-1.32	0.00365222	2.44	0.0312816	1.47805	neg
Guanidinosuccinic acid	M175T289	174.955	289.2	0.425612	C5H9N3O4	C03139	3.62713e+07	3.66391e+07	57.97	6.4155e+07	4.37018e+07	79.52	0.57	-0.82	0.272063	0.57	0.429362	0.671571	neg
N-Formyl-L-methionine	M176T171	176.038	171.3	1.18813	C6H11NO3S	C03145	6.08452e+06	2.08962e+06	159.1	2.57202e+07	2.16688e+07	72.83	0.24	-2.08	0.0107223	1.97	0.0542962	1.35121	neg
Pyrophosphate	M177T76_1	176.935	75.7	5.08661	H4P2O7	C00013	6.90374e+07	6.91433e+07	4.98	6.27824e+07	6.19273e+07	6.38	1.1	0.14	0.0149853	1.82	0.0673241	1.32159	neg
Gluconolactone	M177T76_2	177.04	76.5	5.21915	C6H10O6	C00198	162747995	1.60835e+08	34.57	1.72564e+08	1.7211e+08	13.3	0.94	-0.08	0.527795	0.28	0.667979	0.407011	neg
Hippuric acid	M178T333_2	178.051	332.9	0.69643	C9H9NO3	C01586	9.19279e+08	5.3861e+08	81.94	1.43405e+09	3.41043e+08	164.22	0.64	-0.64	0.688812	0.16	0.789316	0.274534	neg
D-Galactose	M179T544	179.055	543.9	5.71891	C6H12O6	C00124	224778	67490.9	167.71	2.48357e+06	1.95913e+06	118.33	0.09	-3.47	0.0182715	1.74	0.0762271	1.27627	neg
D-Mannose	M180T564	180.066	563.9	15.5498	C6H12O6	C00159	607198	397041	91.26	5.39463e+06	3.44415e+06	123.46	0.11	-3.15	0.0223994	1.65	0.0867949	1.24331	neg
L-Tyrosine	M181T140	180.972	139.6	0.429942	C9H11NO3	C00082	1.56544e+07	9.6091e+06	105.18	2.83515e+07	2.87302e+07	33.73	0.55	-0.86	0.0415705	1.38	0.128767	1.14606	neg
Hydroxyphenyllactic acid	M181T155	181.049	154.9	9.94207	C9H10O4	C03672	5.14349e+07	5.54884e+07	59.6	1.10775e+08	1.03848e+08	73.15	0.46	-1.11	0.26103	0.58	0.417817	0.661488	neg
Galactitol	M181T195	181.072	195	0.684812	C6H14O6	C01697	4.19773e+06	3.78763e+06	79.41	7.18901e+06	6.77495e+06	42.31	0.58	-0.78	0.089087	1.05	0.207628	0.975496	neg
Mannitol	M181T54	181.07	53.7	1.24881	C6H14O6	C00392	3.66468e+06	3.51303e+06	18.62	2.77098e+06	2.25447e+06	56.93	1.32	0.4	0.0990713	1	0.22296	0.961692	neg
L-Iditol	M181T720	181.072	719.6	0.684812	C6H14O6	C01507	2.136e+06	2.11688e+06	61.24	3.67035e+06	2.75511e+06	63.37	0.58	-0.78	0.127108	0.9	0.261156	0.875196	neg
2,4-Dinitrophenol	M183T466	183.003	466.2	7.23484	C6H4N2O5	C02496	2.79554e+06	2.85266e+06	52.81	3.78368e+06	3.71713e+06	23.75	0.74	-0.44	0.174511	0.76	0.322294	0.8465	neg
Azelaic acid	M187T448	187.095	448.3	7.09343	C9H16O4	C08261	4.36166e+06	4.04176e+06	60.76	6.11034e+06	6.90505e+06	39.83	0.71	-0.49	0.231538	0.64	0.386637	0.721483	neg
Citric acid	M191T305	191.019	304.8	3.7902	C6H8O7	C00158	102699	108105	63.8	1.17539e+06	632092	119.6	0.09	-3.52	0.00111025	2.95	0.0215546	1.58551	neg
Quinate	M191T58	190.928	57.7	0.0240397	C7H12O6	C00296	7.39098e+06	7.22749e+06	74.48	4.32613e+07	2.16763e+07	131.63	0.17	-2.55	0.0124374	1.91	0.059424	1.34505	neg
Phenylacetylglycine	M192T369	192.066	368.6	2.08262	C10H11NO3	C05598	2.84755e+07	2.3498e+07	51.56	9.68819e+07	8.20578e+07	50.46	0.29	-1.77	0.00140651	2.85	0.0226726	1.56624	neg
Zingerone	M193T575	193.089	574.6	10.2336	C11H14O3	C17497	1.61775e+06	915246	103.64	5.41502e+06	5.13865e+06	53.85	0.3	-1.74	0.00824306	2.08	0.0470532	1.38679	neg
Salicyluric acid	M194T377	194.045	377.3	3.09206	C9H9NO4	C07588	322667	254537	68.98	8.1588e+06	8.87435e+06	76.79	0.04	-4.66	0.0010651	2.97	0.0215409	1.59265	neg
Gluconic acid	M195T79	195.05	79.1	0.221902	C6H12O7	C00257	6.61241e+07	6.23596e+07	20.91	8.02942e+07	8.17321e+07	5.37	0.82	-0.28	0.0446003	1.35	0.134027	1.20545	neg
Procollagen 5-hydroxy-L-lysine	M198T348	197.807	347.6	4.77452	C7H13N3O3R2	C01211	6.35916e+06	6.38716e+06	2.54	5.78855e+06	5.74801e+06	2.29	1.1	0.14	5.28164e-05	4.28	0.0107167	1.75622	neg
D-Erythrose 4-phosphate	M199T76	199.001	76.4	3.51758	C4H9O7P	C00279	2.10435e+07	2.14573e+07	37.04	2.72675e+07	2.3594e+07	45.99	0.77	-0.37	0.414139	0.38	0.567652	0.479546	neg
N-Acetylserotonin	M199T883	199.17	883.1	2.65971	C12H14N2O2	C00978	1.91881e+07	1.79603e+07	25.12	2.16172e+07	1.74159e+07	47.95	0.89	-0.17	0.708521	0.15	0.804331	0.246734	neg
Pantothenol	M204T351	204.124	350.8	1.4697	C9H19NO4	C05944	742212	637947	52.01	2.41929e+06	1.61451e+06	66.98	0.31	-1.7	0.00495108	2.31	0.0357815	1.45168	neg
N-Acetyl-L-phenylalanine	M206T380	206.081	380.2	0.412601	C11H13NO3	C03519	4.03868e+06	2.1334e+06	124.15	5.29243e+07	4.75272e+07	69.13	0.08	-3.71	0.00121426	2.92	0.0215701	1.57191	neg
Ribose 1-phosphate	M211T75	211.001	75.1	0.521325	C5H11O8P	C00620	4.57906e+06	4.64778e+06	31.52	3.69846e+06	3.69905e+06	21.69	1.24	0.31	0.313835	0.5	0.47402	0.620048	neg
Methyldopa	M211T802	211.132	801.5	4.7622	C10H13NO4	C07194	4.52863e+06	4.68755e+06	60.66	5.74578e+06	6.09152e+06	32.59	0.79	-0.34	0.305151	0.52	0.466498	0.624529	neg
Dodecanedioic acid	M211T837	211.132	837.5	7.15193	C12H22O4	C02678	2.44586e+06	2.31603e+06	51.54	4.22332e+06	3.20438e+06	88.94	0.58	-0.79	0.543156	0.27	0.681303	0.37276	neg
Pantothenic acid	M218T151_2	218.103	151.4	0.0345121	C9H17NO5	C00864	1.17129e+09	1.22834e+09	57.31	1.61874e+09	1.72986e+09	34.5	0.72	-0.47	0.237532	0.62	0.394348	0.711802	neg
5-Hydroxy-L-tryptophan	M219T331	219.077	330.5	2.11168	C11H12N2O3	C00643	4.00854e+06	2.42361e+06	84.76	5.19976e+06	3.07139e+06	86.54	0.77	-0.38	0.673201	0.17	0.777552	0.270789	neg
L-Cystathionine	M221T80	221.059	80	4.63225	C7H14N2O4S	C02291	1.38135e+06	1.013e+06	82.27	2.10442e+07	1.82547e+07	84.82	0.07	-3.93	0.00403139	2.39	0.0325865	1.46737	neg
6-Acetyl-D-glucose	M222T231	222.077	230.7	13.0587	C8H14O7	C02655	4.64753e+06	3.42632e+06	96.77	1.28223e+07	1.03386e+07	83.61	0.36	-1.46	0.050966	1.29	0.145811	1.11558	neg
Thymidine	M223T759	223.028	759	0.862596	C10H14N2O5	C00214	2.60435e+06	1.5891e+06	80.47	1.34873e+07	1.05313e+07	92.44	0.19	-2.37	0.0168544	1.77	0.0723592	1.29398	neg
Carnosine	M225T93	225.099	93	1.23082	C9H14N4O3	C00386	3.87798e+06	3.82431e+06	20.36	1.84967e+07	1.45186e+07	72.98	0.21	-2.25	0.00120928	2.92	0.0215701	1.68904	neg
Deoxyuridine	M227T220	227.067	219.8	0.567352	C9H12N2O5	C00526	7.79188e+06	8.14414e+06	9.76	7.3244e+06	7.22616e+06	9.59	1.06	0.09	0.305147	0.52	0.466498	0.628172	neg
Myristic acid	M227T954	227.201	954.4	0.271815	C14H28O2	C06424	6.24532e+06	5.33975e+06	80.44	8.75878e+06	1.08102e+07	56.84	0.71	-0.49	0.393565	0.4	0.548502	0.524944	neg
N-Succinyl-L-glutamate	M228T116	228.048	116.3	10.1293	C9H13NO7	C05931	1.75527e+07	1.35197e+07	54.65	1.63895e+07	2.0515e+07	55.9	1.07	0.1	0.688871	0.16	0.789316	0.256409	neg
D-Ribulose 5-phosphate	M229T77	229.011	77.4	3.05662	C5H11O8P	C00199	8.63772e+06	7.89211e+06	79.68	4.30384e+07	4.11302e+07	79.43	0.2	-2.32	0.0221079	1.66	0.0860108	1.25935	neg
Deoxyinosine	M233T867	233.154	866.9	2.06491	C10H12N4O4	C05512	1.76396e+07	1.76339e+07	5.38	1.47715e+07	1.41546e+07	17.02	1.19	0.26	0.0314965	1.5	0.108096	1.27951	neg
Pentadecanoic acid	M241T853	241.217	853	0.431976	C15H30O2	C16537	1.10907e+07	1.15053e+07	47.67	9.12989e+06	8.56316e+06	22.82	1.21	0.28	0.817891	0.09	0.882579	0.164697	neg
Pseudouridine	M243T128	243.062	127.9	1.74441	C9H12N2O6	C02067	8.84866e+06	8.23803e+06	51.09	6.10185e+07	4.3818e+07	95.62	0.15	-2.79	0.0028374	2.55	0.0285065	1.50888	neg
Adenosine	M248T380	248.079	379.9	3.99066	C10H13N5O4	C00212	239034	146444	93.9	4.03473e+06	2.62924e+06	83.24	0.06	-4.08	0.00115237	2.94	0.0215546	1.57674	neg
gamma-Glutamylcysteine	M249T140	248.96	139.7	0.00696255	C8H14N2O5S	C00669	6.42186e+06	4.89453e+06	56.37	3.47087e+07	2.46309e+07	97.37	0.19	-2.43	0.0655982	1.18	0.170165	1.06633	neg
2'-Deoxyadenosine	M251T622	251.096	621.8	24.2935	C10H13N5O3	C00559	393502	204270	105.04	4.57986e+06	5.60126e+06	52.62	0.09	-3.54	0.00109775	2.96	0.0215546	1.57754	neg
Palmitoleic acid	M253T807	253.218	806.9	3.06455	C16H30O2	C08362	1.19623e+06	1.20608e+06	31.23	1.42461e+06	1.21606e+06	74.57	0.84	-0.25	0.999536	0	0.999649	0.00273251	neg
Palmitic acid	M255T968	255.233	967.8	1.47316	C16H32O2	C00249	9.91361e+08	2.72927e+08	173.74	3.60315e+08	3.25342e+08	38.04	2.75	1.46	0.63274	0.2	0.748595	0.312106	neg
Isoliquiritigenin	M256T307	256.076	307.4	8.59121	C15H12O4	C08650	99877.6	5207.22	233.77	2.10839e+06	2.36218e+06	68.84	0.05	-4.4	0.00364795	2.44	0.0312816	1.4776	neg
Glucose 6-phosphate	M260T75	260.026	75.2	16.2235	C6H13O9P	C00092	1.26902e+06	175038	205.99	4.52272e+07	2.65396e+07	93.33	0.03	-5.16	0.00100411	3	0.0212851	1.58389	neg
Inosine	M267T249	267.073	248.5	0.748858	C10H12N4O5	C00294	2.66926e+07	1.99963e+07	53.41	5.59595e+08	6.76145e+08	80.46	0.05	-4.39	0.0150909	1.82	0.0675469	1.43381	neg
Dehydroepiandrosterone	M269T725	269.215	725.4	9.7573	C19H28O2	C01227	5.52312e+06	6.11457e+06	39.11	5.16238e+06	5.36695e+06	16.45	1.07	0.1	0.991775	0	0.995002	0.00126209	neg
[8]-Shogaol	M275T767	275.169	766.7	12.3561	C17H24O3	C10494	726110	687816	23.74	659394	587865	31.15	1.1	0.14	0.485685	0.31	0.63171	0.414148	neg
Dibutyl phthalate	M277T693	277.145	693	2.0452	C16H22O4	C14214	1.21396e+07	1.09865e+07	27.09	1.40534e+07	1.39588e+07	45.6	0.86	-0.21	0.87917	0.06	0.920956	0.0870501	neg
Alpha-Linolenic acid	M277T850	277.217	849.9	0.360728	C18H30O2	C06427	1.86149e+07	1.68574e+07	43.85	2.79281e+07	2.88282e+07	34.74	0.67	-0.59	0.132731	0.88	0.269014	0.875444	neg
Bovinic acid	M279T763	279.23	763.1	11.9042	C18H32O2	C04056	3.23654e+07	3.51575e+07	52.05	26078286	2.44904e+07	40.34	1.24	0.31	0.677337	0.17	0.7803	0.254378	neg
Oleic acid	M281T970	281.249	970.4	0.0181223	C18H34O2	C00712	5.61512e+07	3.90118e+07	54.03	5.95988e+07	5.0607e+07	49.67	0.94	-0.09	0.834515	0.08	0.893354	0.119013	neg
Xanthosine	M283T312	283.068	311.6	1.05982	C10H12N4O6	C01762	630623	594807	87.79	4.02563e+06	2.68902e+06	68.95	0.16	-2.67	0.0399618	1.4	0.125209	1.24051	neg
Guanosine	M283T741	283.26	741.4	13.2508	C10H13N5O5	C00387	1.58741e+07	1.52316e+07	43.8	1.30132e+07	1.06896e+07	64.84	1.22	0.29	0.470655	0.33	0.617118	0.445675	neg
Stearic acid	M283T965	283.264	965.4	0.91242	C18H36O2	C01530	381212506	3.96275e+08	18.91	4.12259e+08	3.51811e+08	57.7	0.92	-0.11	0.856658	0.07	0.907218	0.113664	neg
alpha-D-Ribose 1,2-cyclic phosphate 5-phosphate	M291T71	290.968	70.8	0.261197	C5H10O10P2	C20440	8.93617e+06	6.17826e+06	111.72	1.5437e+07	1.31063e+07	94.96	0.58	-0.79	0.59044	0.23	0.718012	0.338147	neg
Alpha-dimorphecolic acid	M295T782	295.225	781.9	9.56559	C18H32O3	C14767	1.08595e+06	1.06838e+06	14	1.14643e+06	1.14603e+06	5.29	0.95	-0.08	0.335576	0.47	0.495032	0.589645	neg
9,10-Epoxyoctadecenoic acid	M295T838_2	295.226	837.6	7.1945	C18H32O3	C14825	6.67817e+06	6.28388e+06	29.9	3.23057e+06	3.0408e+06	33.94	2.07	1.05	0.00224855	2.65	0.0265228	1.53067	neg
13S-hydroxyoctadecadienoic acid	M295T975	295.226	974.6	4.48469	C18H32O3	C14762	1.05352e+07	9.7171e+06	19.12	1.28169e+07	1.28496e+07	30.7	0.82	-0.28	0.283638	0.55	0.441822	0.658404	neg
all-trans-Retinoic acid	M299T899	299.258	899.1	2.07039	C20H28O2	C00777	2.34799e+07	1.87552e+07	70.15	5.0916e+07	2.53644e+07	95.95	0.46	-1.12	0.206444	0.69	0.359463	0.739226	neg
Arachidonic acid	M303T966	303.234	965.9	3.62756	C20H32O2	C00219	6.91513e+07	4.73475e+07	77.94	1.06552e+08	7.18362e+07	71.08	0.65	-0.62	0.264841	0.58	0.421941	0.686127	neg
Glutathione	M306T343	306.077	342.5	1.55516	C10H17N3O6S	C00051	3.63674e+06	3.59763e+06	68.48	1.99654e+06	1.9552e+06	98.15	1.82	0.87	0.244226	0.61	0.401186	0.710659	neg
N-Acetyl-a-neuraminic acid	M308T86	308.098	85.8	1.29829	C11H19NO9	C19909	9.4475e+06	629683	212.79	2.72931e+07	2.2029e+07	111.85	0.35	-1.53	0.194065	0.71	0.345799	0.779373	neg
Ribose 1,5-bisphosphate	M309T783	309.175	782.9	0.692526	C5H12O11P2	C01151	403642	40718	223.2	4.19988e+06	4.66207e+06	65.73	0.1	-3.38	0.00514563	2.29	0.0363471	1.4427	neg
AICAR	M319T75	319.043	75.5	4.41947	C9H15N4O8P	C04677	3.73819e+07	3.53984e+07	18.6	3.24699e+07	3.32973e+07	32.93	1.15	0.2	0.313473	0.5	0.473676	0.595239	neg
UMP	M323T90	323.028	89.5	1.00301	C9H13N2O9P	C00105	1.27066e+06	848587	93.6	4.50159e+07	4.14859e+07	84.83	0.03	-5.15	0.000416537	3.38	0.0173694	1.65326	neg
Docosahexaenoic acid	M327T945	327.233	945	1.14903	C22H32O2	C06429	8.8491e+06	9.46883e+06	21.35	9.90477e+06	9.6447e+06	56.88	0.89	-0.16	0.895351	0.05	0.931643	0.0950893	neg
Carnosol	M329T583	329.183	583.3	23.0145	C20H26O4	C09069	5.32584e+06	4.65492e+06	76.9	1.54732e+08	1.53789e+08	90.21	0.03	-4.86	0.131993	0.88	0.268289	0.899224	neg
dAMP	M330T160	330.06	160.5	1.2119	C10H14N5O6P	C00360	478320	380278	87.64	319433	231506	71.49	1.5	0.58	0.594142	0.23	0.720538	0.329981	neg
Adrenic acid	M331T889	331.268	888.8	12.0748	C22H36O2	C16527	2.58915e+07	2.91532e+07	36.7	3.88304e+07	3.98782e+07	51.38	0.67	-0.58	0.422016	0.37	0.573843	0.479408	neg
Cellobiose	M341T982	341.109	982.4	1.0685	C12H22O11	C00185	5.00278e+06	3.98534e+06	58.59	4.2541e+06	3.98113e+06	19.73	1.18	0.23	0.705015	0.15	0.801785	0.225595	neg
Sucrose	M342T161	342.119	160.7	7.30746	C12H22O11	C00089	1918585	237873	186.86	5.53115e+07	3.02268e+07	108.14	0.03	-4.85	0.00182554	2.74	0.0246093	1.53878	neg
dGMP	M346T125	346.055	125.1	1.29136	C10H14N5O7P	C00362	8.25491e+08	3.25677e+08	178.29	1.07452e+09	6.57709e+08	127.63	0.77	-0.38	0.376537	0.42	0.534079	0.55037	neg
IMP	M347T103	347.04	102.6	0.526248	C10H13N4O8P	C00130	1.36216e+06	727663	143.88	1.44494e+06	164927	144.03	0.94	-0.09	0.559636	0.25	0.694424	0.365096	neg
Estradiol-17beta 3-sulfate	M351T605	351.128	604.8	1.13919	C18H24O5S	C08357	411322	265283	97.91	2.76519e+06	2.76886e+06	71.44	0.15	-2.75	0.0271015	1.57	0.0982914	1.21362	neg
GMP	M362T100	362.051	100.4	0.762324	C10H14N5O8P	C00144	4.8977e+06	4.5859e+06	44.7	5.31841e+07	4.11226e+07	108.1	0.09	-3.44	0.0717728	1.14	0.18095	1.11071	neg
Sedoheptulose 1,7-bisphosphate	M369T68	368.999	68.1	0.205962	C7H16O13P2	C00447	382237	392564	23	1.05199e+07	2.33658e+06	156.81	0.04	-4.78	0.0163736	1.79	0.0710802	1.4363	neg
Acetyl-maltose	M383T149	383.121	148.7	4.1136	C14H24O12	C02130	3.44096e+07	3.52739e+07	89.96	4.11405e+07	2.61567e+07	117.3	0.84	-0.26	0.688761	0.16	0.789316	0.238273	neg
Phosphoribosyl pyrophosphate	M389T66	388.944	66.1	0.257106	C5H13O14P3	C00119	182419	56904.5	180.94	5.8083e+06	6.32032e+06	67.75	0.03	-4.99	0.000893747	3.05	0.0205654	1.59508	neg
Chenodeoxycholic acid	M391T802	391.285	801.9	1.08361	C24H40O4	C02528	370794	76640.6	135.69	1.35466e+06	1.43458e+06	73.73	0.27	-1.87	0.0652785	1.19	0.169732	1.05067	neg
Deoxycholic acid	M391T808	391.251	807.8	2.44831	C24H40O4	C04483	2.49562e+06	2.09328e+06	33.81	9.60663e+06	4.57765e+06	143.52	0.26	-1.94	0.0937192	1.03	0.214484	1.01273	neg
S-Adenosylmethionine	M397T801	397.227	800.5	0.0475835	C15H22N6O5S	C00019	253283	92260.3	163.13	1.07904e+06	547487	126.47	0.23	-2.09	0.0477614	1.32	0.139512	1.19964	neg
CDP	M402T74	402.01	74.5	2.84119	C9H15N3O11P2	C00112	2.00846e+07	2.60844e+07	62.39	2.82044e+07	3.08711e+07	50.85	0.71	-0.49	0.436532	0.36	0.586843	0.506186	neg
UDP	M403T75	402.993	75.1	4.46658	C9H14N2O12P2	C00015	1.47441e+07	6.65835e+06	113.78	5.63772e+07	3.93572e+07	89.04	0.26	-1.93	0.00837708	2.08	0.0475129	1.38928	neg
LysoPA(16_0_0_0)	M409T841	409.245	840.9	21.0143	C19H39O7P	C04036	7.82767e+06	5.22873e+06	96.88	1.9802e+07	1.95735e+07	55.01	0.4	-1.34	0.0528265	1.28	0.148626	1.09585	neg
Folic acid	M440T295	440.133	294.5	0.399879	C19H19N7O6	C00504	3.48299e+07	3.5277e+07	66.57	1.55412e+07	7.38149e+06	139.11	2.24	1.16	0.548731	0.26	0.686165	0.369975	neg
Glycochenodeoxycholic acid	M448T651	448.307	651.2	0.499658	C26H43NO5	C05466	6.79594e+06	6.72096e+06	8.89	5.97528e+06	5.95288e+06	4.4	1.14	0.19	0.0104592	1.98	0.0536745	1.36929	neg
FMN	M455T387	455.097	386.6	0.878934	C17H21N4O9P	C00061	791518	783143	23.85	7.8455e+06	6.51638e+06	82.97	0.1	-3.31	0.00459568	2.34	0.0344172	1.59428	neg
L-Threonylcarbamoyladenylate	M473T296	473.078	295.7	8.05357	C15H21N6O11P	C20641	18466.9	6933.78	147.79	2.31418e+06	2.88125e+06	73.01	0.01	-6.97	0.000659896	3.18	0.0192072	1.62153	neg
CTP	M482T71	481.974	71.3	5.65172	C9H16N3O14P3	C00063	60074.2	10724.5	195.26	1.03555e+07	8.80582e+06	86.57	0.01	-7.43	0.000823027	3.08	0.0200212	1.60794	neg
Uridine diphosphate glucose	M565T75_1	565.044	75.1	6.90212	C15H24N2O17P2	C00029	9.08039e+06	9.61741e+06	51.34	2.71661e+07	1.83462e+07	103.28	0.33	-1.58	0.533127	0.27	0.672905	0.38725	neg
Uridine diphosphate glucuronic acid	M579T106	579.025	105.6	4.1449	C15H22N2O18P2	C00167	1.30616e+07	1.33724e+07	6.1	1.24142e+07	1.43254e+07	31.36	1.05	0.07	0.550606	0.26	0.687831	0.397919	neg
Neohesperidin	M609T537_1	609.182	537.1	1.35263	C28H34O15	C09806	1.40638e+06	1.45652e+06	17.1	1.30388e+06	1.31328e+06	13.19	1.08	0.11	0.462847	0.33	0.609761	0.459233	neg
Stachyose	M665T104	665.222	104.5	10.4867	C24H42O21	C01613	1.86342e+07	1.0058e+07	101.55	1.05313e+07	9.48546e+06	24.17	1.77	0.82	0.4109	0.39	0.564772	0.528175	neg

## Sheet: Fig1
FBXW7_nucleus	nucleus_group	FBXW7_cytoplasm	cytoplasm_group	nucleus/cytoplasm	OS_Status	OS	Sex	Age	Stage	T	N	M	AJCC_stage
186.049	1	131.842	2	1.41114	1	56	F	55	Ⅰ	T1	N0	M0	1
150.35	1	67.5063	1	2.2272	0	76	M	51	Ⅰ-Ⅱ	T2	N0	M0	1
223.696	1	115.164	1	1.94241	0	73	F	55	Ⅱ-Ⅲ	T2	N0	M0	1
218.735	1	OS	1	1.94215	0	75	M	59	Ⅱ-Ⅲ	T2	N0	M0	1
129.592	1	83.6704	1	1.54884	0	78	M	63	Ⅱ	T2	N0	M0	1
248.082	2	200.598	2	1.23671	1	38	F	68	Ⅱ	T2	N0	M0	1
247.632	2	238.826	2	1.03687	1	13	F	76	Ⅱ	T2	N0	M0	1
178.006	1	82.0016	1	2.17077	0	77	F	39	Ⅰ-Ⅱ	T3	N0	M0	2A
227.487	1	137.905	2	1.64959	0	71	F	43	Ⅰ-Ⅱ	T3	N0	M0	2A
241.196	2	181.916	2	1.32587	0	71	M	46	Ⅰ-Ⅱ	T3	N0	M0	2A
230.963	2	129.579	2	1.78241	1	12	M	48	Ⅰ-Ⅱ	T3	N0	M0	2A
263.629	2	203.003	2	1.29865	1	8	M	52	Ⅰ-Ⅱ	T3	N0	M0	2A
252.226	2	157.923	2	1.59714	1	21	F	55	Ⅰ	T3	N0	M0	2A
240.271	2	179.893	2	1.33564	1	15	F	56	Ⅱ-Ⅲ	T3	N0	M0	2A
230.447	1	102.019	1	2.25886	0	76	M	59	Ⅱ	T3	N0	M0	2A
257.439	2	131.891	2	1.95191	0	73	M	60	Ⅱ	T3	N0	M0	2A
291.972	2	202.551	2	1.44147	0	73	F	61	Ⅱ	T3	N0	M0	2A
268.256	2	173.07	2	1.54999	1	16	F	61	Ⅱ	T3	N0	M0	2A
213.499	1	112.713	1	1.89418	1	23	M	62	Ⅱ	T3	N0	M0	2A
125.09	1	69.9009	1	1.78953	1	7	F	63	Ⅱ	T3	N0	M0	2A
226.987	1	118.687	2	1.91249	1	39	F	63	Ⅱ	T3	N0	M0	2A
187.071	1	95.6177	1	1.95645	1	19	F	65	Ⅱ	T3	N0	M0	2A
118.13	1	118.378	2	0.9979	1	19	F	67	Ⅱ	T3	N0	M0	2A
246.194	2	132.103	2	1.86365	0	72	M	69	Ⅱ	T3	N0	M0	2A
251.292	2	166.686	2	1.50758	0	75	F	73	Ⅱ	T3	N0	M0	2A
264.513	2	149.621	2	1.76789	1	7	M	73	Ⅱ	T3	N0	M0	2A
122.858	1	68.9115	1	1.78283	0	76	F	73	Ⅱ	T3	N0	M0	2A
224.537	1	122.296	2	1.83602	0	70	F	73	Ⅱ	T3	N0	M0	2A
254.102	2	166.669	2	1.52459	1	58	M	47	Ⅰ-Ⅱ	T4a	N0	M0	2B
227.594	1	110.482	1	2.06	0	69	M	52	Ⅰ-Ⅱ	T4a	N0	M0	2B
226.37	1	123.297	2	1.83598	0	75	M	54	Ⅰ-Ⅱ	T4a	N0	M0	2B
108.154	1	45.2738	1	2.38889	0	70	F	58	Ⅱ-Ⅲ	T4a	N0	M0	2B
214.188	1	106.489	1	2.01136	0	77	M	68	Ⅱ	T4a	N0	M0	2B
241.608	2	152.647	2	1.58279	0	75	M	70	Ⅱ	T4a	N0	M0	2B
144.113	1	90.4867	1	1.59264	1	13	F	73	Ⅱ	T4a	N0	M0	2B
232.006	2	116.307	1	1.99478	0	73	F	75	Ⅱ	T4a	N0	M0	2B
142.909	1	48.1187	1	2.96992	0	74	M	76	Ⅱ	T3	N1a	M0	3B
259.488	2	170.934	2	1.51806	0	77	M	78	Ⅱ	T3	N1a	M0	3B
182.656	1	106.956	1	1.70778	1	22	F	78	Ⅱ	T3	N1a	M0	3B
203.004	1	116.649	1	1.7403	0	69	M	81	Ⅱ	T3	N1b	M0	3B
170.91	1	72.7793	1	2.34834	0	73	F	81	Ⅱ	T3	N1b	M0	3B
251.175	2	122.977	2	2.04246	0	75	F	85	Ⅱ	T3	N2a	M0	3B
165.07	1	70.4129	1	2.34432	0	75	F	79	Ⅱ	T4a	N1b	M0	3B
215.564	1	89.9775	1	2.39576	0	73	F	79	Ⅱ	T4a	N1b	M0	3B
174.62	1	104.194	1	1.67591	0	77	M	83	Ⅱ	T4a	N1b	M0	3B
159.79	1	79.6747	1	2.00553	1	13	M	87	Ⅱ	T3	N2b	M0	3C
260.853	2	151.442	2	1.72246	0	72	F	83	Ⅱ	T4a	N2a	M0	3C
237.66	2	151.341	2	1.57037	1	40	F	90	Ⅲ	T4a	N2b	M0	3C
200.937	1	98.7152	1	2.03552	0	77	F	78	Ⅱ	T4b	N1b	M0	3C
213.552	1	116.562	1	1.8321	0	71	F	83	Ⅱ	T4a	N2a	M1a	4A
195.968	1	111.087	1	1.7641	0	74	M	44	Ⅰ-Ⅱ	T3	N0	M1b	4B

## Sheet: Fig2
submitter_id.samples	FBXW7	group	OS	OS_status	Age_group	Sex_group	LYMPH_NODE	T	Stage	age_at_initial_pathologic_diagnosis	history_of_colon_polyps	lymphatic_invasion	pathologic_N	pathologic_T	gender.demographic	tumor_stage.diagnoses
TCGA-AZ-4684-01A	-1.387	1	1977	0	1	2	0	2	2	49	NO	NO	N1	T3	female	stage iiib
TCGA-CM-6675-01A	-1.386	1	397	0	1	2	1	2	2	35	NO	YES	N2	T3	female	stage iiic
TCGA-AZ-4616-01A	-1.323	1	156	1	2	1	1	1	2	82	YES	YES	N1	T2	male	stage iiia
TCGA-AZ-4313-01A	-1.245	1	2310	0	1	2	1	2	2	51	NO	YES	N1	T4	female	stage iiib
TCGA-AZ-4315-01A	-1.166	1	1776	0	2	2	1	2	2	61	YES	YES	N2	T3	female	stage iv
TCGA-AA-A02K-01A	-1.145	1	426	1	1	1	0	2	1	50	YES	YES	N0	T3	male	stage ii
TCGA-A6-2684-01A	-1.116	1	1127	0	2	1	0	2	1	75	NO	NO	N0	T3	male	stage iia
TCGA-AA-3675-01A	-1.084	1	1431	0	2	2	0	2	1	84		NO	N0	T3	female	stage iia
TCGA-AA-3492-01A	-1.082	1	1	1	2	1	1	2	2	90		YES	N1	T4	male	stage iiib
TCGA-CM-5861-01A	-1.078	1	457	0	2	1	0	2	1	63			N0	T3	male	stage iia
TCGA-DM-A28C-01A	-1.068	1	2475	1	2	2	0	2	1	74	YES	YES	N0	T3	female	stage iia
TCGA-CK-6746-01A	-1.067	1	0	0	2	2	0	2	2	84	YES	NO	N2	T3	female	stage iii
TCGA-AZ-6598-01A	-1.058	1	1503	1	2	1	0	2	2	77	NO	NO	N1	T3	male	stage iv
TCGA-D5-5540-01A	-1.047	1	1706	0	2	2	0	2	1	73	YES	NO	N0	T3	female	stage iia
TCGA-CA-6718-01A	-1.045	1	306	1	1	2	1	2	2	46	NO	YES	N2	T3	female	stage iiic
TCGA-DM-A1D9-01A	-1.042	1	4270	0	2	2	0	1	1	67	YES	NO	N0	T2	female	stage i
TCGA-F4-6856-01A	-1.029	1	1074	0	1	2	1	2	2	45	NO		N2	T3	female	stage iiic
TCGA-AA-3511-01A	-0.9891	1	212	0	2	1	0	2	2	64	NO	NO	N2b	T3	male	stage iiic
TCGA-A6-2685-01A	-0.9889	1	1133	0	1	2	1	2		48	NO		N1	T3	female	not reported
TCGA-D5-6898-01A	-0.9784	1	229	0	1	1	0	2		51	NO	NO	N2	T3	male	not reported
TCGA-AU-3779-01A	-0.9779	1	441	0	2	2	0	1	1	80	YES	NO	N0	T2	female	stage i
TCGA-AA-A01X-01A	-0.9632	1	791	0	2	2	0	2	1	80	NO	NO	N0	T3	female	stage iia
TCGA-AZ-6607-01A	-0.9237	1	97	1	2	1	0	1	1	69	NO	NO	N0	T2	male	stage i
TCGA-AZ-4615-01A	-0.915	1	1002	0	2	1	1	2	2	84	NO	YES	N2	T3	male	stage iii
TCGA-CM-6674-01A	-0.9063	1	394	0	1	2	1	2	2	39	NO	YES	N2	T3	female	stage iv
TCGA-CM-5868-01A	-0.9059	1	518	0	1	2	0	2	1	59	NO	NO	N0	T3	female	stage ii
TCGA-CK-6747-01A	-0.9033	1	820	0	2	1	1	2	2	87	YES	YES	N2	T3	male	stage iv
TCGA-D5-6536-01A	-0.8741	1	543	0	2	2	0	2	1	73	NO	YES	N0	T3	female	stage iia
TCGA-AD-6888-01A	-0.8676	1	472	1	2	1	0	2	2	73	NO	NO	N1	T3	male	stage iiib
TCGA-F4-6569-01A	-0.8527	1	1087	0	1	1	0	2	1	60	YES	YES	N0	T3	male	stage iia
TCGA-A6-6653-01A	-0.8461	1	742	0	2	2	0	2	1	82	NO	NO	N0	T3	female	stage iia
TCGA-CK-6748-01A	-0.8391	1	61	0	1	2	0	2	1	45	NO	NO	N0	T3	female	stage iia
TCGA-RU-A8FL-01A	-0.8298	1	1177	0	1	1	0	2		51		NO	N0	T3	male	not reported
TCGA-CM-5348-01A	-0.8252	1	699	0	2	2	0	2	1	72	NO	YES	N0	T3	female	stage ii
TCGA-CM-5862-01A	-0.8222	1	153	1	2	1	0	2	1	80	NO	YES	N0	T3	male	stage iia
TCGA-F4-6808-01A	-0.8218	1	1024	0	1	2	1	2	2	54	NO	YES	N1a	T3	female	stage iiib
TCGA-G4-6295-01A	-0.8123	1	254	0	2	1	0	2	1	70	NO	NO	N0	T3	male	stage iia
TCGA-A6-A567-01A	-0.804	1	1881	1	1	1	0	2	1	56	YES	NO	N0	T3	male	stage ii
TCGA-F4-6459-01A	-0.7948	1	262	1	2	2	0	1	1	61		NO	N0	T1	female	stage i
TCGA-AZ-5403-01A	-0.7939	1	1910	1	1	1	0	2	2	43	NO	NO	N1	T3	male	stage iiib
TCGA-D5-5539-01A	-0.7932	1	596	0	1	2	0	2	2	60	NO	NO	N2b	T3	female	stage iiic
TCGA-G4-6298-01A	-0.7877	1	0	1	2	2	0	2	1	90	NO	NO	N0	T3	female	stage iia
TCGA-A6-5666-01A	-0.7701	1	995	0	2	2	1	1	2	78	YES	YES	N1a	T2	female	stage iiia
TCGA-CM-6172-01A	-0.7606	1	335	0	2	1	1	2	2	70		YES	N1b	T4b	male	stage iiic
TCGA-CA-6719-01A	-0.759	1	435	0	2	1	0	1	1	77	YES	NO	N0	T2	male	stage i
TCGA-F4-6805-01A	-0.7578	1	1047	0	1	2	1	2	2	58	NO	YES	N1	T3	female	stage iv
TCGA-AA-3495-01A	-0.7569	1	1127	0	2	1	0	2	1	79	YES	YES	N0	T3	male	stage iia
TCGA-CK-6751-01A	-0.7506	1	518	0	2	2	1	1	2	88	YES	YES	N1	T2	female	stage iii
TCGA-D5-6532-01A	-0.7461	1	555	0	2	2	0	2	1	61	NO	NO	N0	T3	female	stage iia
TCGA-DM-A280-01A	-0.7432	1	236	1	2	1	1	2	2	70	NO		N2a	T3	male	stage iiib
TCGA-A6-6652-01A	-0.7426	1	751	0	1	2	1	1	2	59	YES	YES	N1b	T1	female	stage iiia
TCGA-AA-3660-01A	-0.741	1	2375	0	1	1	0	2	2	51		NO	N0	T3	male	stage iva
TCGA-A6-6781-01A	-0.7318	1	598	0	1	1	0	2	1	43	NO	YES	N0	T3	male	stage iia
TCGA-CM-6678-01A	-0.7223	1	335	0	2	2	0	2	1	63			N0	T3	female	stage iia
TCGA-A6-2682-01A	-0.714	1	424	1	2	1	1	2	2	70		YES	N1	T3	male	stage iiib
TCGA-4N-A93T-01A	-0.7094	1	146	0	2	2	0	2	1	67	NO	YES	N0	T3	female	stage iia
TCGA-CM-6170-01A	-0.7051	1	457	0	2	1	1	2	2	73	NO	YES	N1	T3	male	stage iv
TCGA-CM-4744-01A	-0.7038	1	609	0	2	2	1	2	2	69	NO	YES	N1a	T4a	female	stage iva
TCGA-AZ-5407-01A	-0.6984	1	2683	0	1	2	1	2	2	51	NO	YES	N2	T3	female	stage iiic
TCGA-AD-5900-01A	-0.6968	1	370	0	2	2	1	2	2	67		YES	N2	T3	female	stage iv
TCGA-F4-6460-01A	-0.6956	1	972	1	1	2	0	2	2	51	NO	NO	N2a	T3	female	stage iiib
TCGA-G4-6304-01A	-0.6884	1	1631	0	2	1	0	2	2	66	NO	NO	N1	T4a	male	stage iiib
TCGA-CM-6677-01A	-0.6844	1	337	0	2	2	1	2	2	75	NO	YES	N1	T3	female	stage iii
TCGA-NH-A6GA-01A	-0.683	1	302	1	1	1	0	1	1	58	YES	YES	N0	T2	male	stage i
TCGA-AA-3685-01A	-0.6754	1	1127	0	2	1	1	2	2	69	NO	YES	N2	T4	male	stage iv
TCGA-CK-5915-01A	-0.6721	1	0	0	2	2	0	2	1	63	NO	NO	N0	T3	female	stage iia
TCGA-CK-4952-01A	-0.6711	1	475	0	1	1	0	2	1	48	NO	YES	N0	T3	male	stage iia
TCGA-AZ-6599-01A	-0.6706	1	206	1	2	2	0	2	1	72	NO	NO	N0	T3	female	stage iia
TCGA-A6-6650-01A	-0.67	1	627	0	2	1	0	2	1	69	NO	NO	N0	T3	male	stage iia
TCGA-A6-6142-01A	-0.6697	1	763	0	1	2	0	2	1	56	NO	NO	N0	T3	female	stage iia
TCGA-DM-A28M-01A	-0.6687	1	2895	0	2	1	0	1		63	YES	NO	N0	T2	male	not reported
TCGA-CA-6716-01A	-0.666	1	371	0	2	2	1	2	2	65	YES	YES	N2	T3	female	stage iiic
TCGA-AA-3526-01A	-0.6645	1	580	0	1	1	0	2	2	57	NO	NO	N1	T3	male	stage iv
TCGA-DM-A1DB-01A	-0.6573	1	1348	1	2	2	0	2	2	68	NO	NO	N1	T3	female	stage iiib
TCGA-A6-5662-01A	-0.6547	1	718	0	1	2	0	1	1	46	YES	NO	N0	T1	female	stage i
TCGA-CM-5864-01A	-0.6478	1	457	0	1	1	0	2	2	60	NO	NO	N1b	T4a	male	stage iiib
TCGA-DM-A1DA-01A	-0.6465	1	228	1	2	1	0	2	1	71	NO	NO	N0	T3	male	stage iia
TCGA-DM-A285-01A	-0.6432	1	179	1	2	2	0	2	1	71	YES	NO	N0	T4	female	stage iib
TCGA-F4-6704-01A	-0.6417	1	47	0	1	1	0	1	1	60	NO	NO	N0	T2	male	stage i
TCGA-CK-5913-01A	-0.6414	1	1561	0	1	1	1	2	2	58	YES		N2	T3	male	stage iiic
TCGA-F4-6806-01A	-0.6408	1	1260	0	1	2	0	2	1	59	NO	NO	N0	T4	female	stage iib
TCGA-DM-A1D8-01A	-0.6241	1	383	1	1	1	0	2	2	50	NO	NO	N2	T3	male	stage iiic
TCGA-CA-5254-01A	-0.6185	1	386	0	1	2	0	2	2	42	YES	NO	N0	T4	female	stage iv
TCGA-A6-5667-01A	-0.6158	1	887	0	1	2	0	2	1	40	YES	NO	N0	T3	female	stage iia
TCGA-A6-6654-01A	-0.6147	1	726	0	2	2	0	2	1	65	YES	YES	N0	T3	female	stage iia
TCGA-AM-5821-01A	-0.6043	1	28	0	2	2	0	2	1	68	YES	NO	N0	T3	female	stage iia
TCGA-G4-6586-01A	-0.6015	1	1089	0	2	2	1	2	2	73	YES	YES	N2	T4	female	stage iv
TCGA-D5-6537-01A	-0.5999	1	146	1	2	1	0	1	1	64	YES	NO	N0	T2	male	stage i
TCGA-AD-6899-01A	-0.5951	1	176	1	2	2		2	2	84	NO		N1	T3	female	stage iii
TCGA-AA-3509-01A	-0.5936	1	1915	0	1	1	0	2	1	54	YES	YES	N0	T3	male	stage iia
TCGA-A6-2675-01A	-0.5855	1	1321	0	2	2	1	2	2	78	NO	YES	N2	T3	female	stage iiic
TCGA-T9-A92H-01A	-0.5727	1	362	0	2	1	1	2	2	82	YES	YES	N1	T3	male	stage iiib
TCGA-A6-A5ZU-01A	-0.5679	1	293	0	1	2	1	2	2	59	NO	YES	N1	T4	female	stage iv
TCGA-AZ-6606-01A	-0.5664	1	357	1	2	1	0	2	1	81	NO	NO	N0	T3	male	stage iia
TCGA-CM-5863-01A	-0.5655	1	457	0	1	2	0	2	1	60	NO	NO	N0	T3	female	stage iia
TCGA-D5-6930-01A	-0.5648	1	406	0	2	2	1	2	2	67	NO	YES	N1b	T3	female	stage iiib
TCGA-A6-2686-01A	-0.5642	1	1126	1	2	2	0	1	1	81	NO	NO	N0	T2	female	stage i
TCGA-CK-4950-01A	-0.5617	1	2599	0	2	1	0	2	1	68	NO	NO	N0	T3	male	stage ii
TCGA-DM-A28K-01A	-0.5605	1	2988	0	2	1	0	2	2	75	YES	NO	N1c	T3	male	stage iiib
TCGA-G4-6321-01A	-0.5532	1	672	0	1	1	0	2	2	60		NO	N0	T3	male	stage iva
TCGA-A6-6780-01A	-0.5471	1	612	0	2	2	0	2	1	74	NO	NO	N0	T3	female	stage iia
TCGA-QG-A5YX-01A	-0.5426	1	1003	0	2	2	1	1	2	61	NO	YES	N1	T2	female	stage iii
TCGA-D5-5537-01A	-0.5402	1	1381	1	2	1	1	2	2	83		YES	N2	T4	male	stage iv
TCGA-CA-5255-01A	-0.5388	1	376	0	1	2	0	2	1	45	NO	NO	N0	T3	female	stage iia
TCGA-CA-5256-01A	-0.5368	1	379	0	1	1	0	1	1	54	YES	NO	N0	T2	male	stage i
TCGA-F4-6855-01A	-0.5306	1	1442	0	2	1	1	2	2	70	NO	YES	N2	T4	male	stage iv
TCGA-CA-5796-01A	-0.5238	1	377	0	1	2	1	2	2	52	NO	YES	N1	T3	female	stage iiib
TCGA-D5-6531-01A	-0.5223	1	540	0	2	1	0	1	1	75	NO	NO	N0	T2	male	stage i
TCGA-G4-6588-01A	-0.5179	1	796	0	1	1	0	2	2	58	NO	NO	N1	T3	male	stage iiib
TCGA-CM-5860-01A	-0.5027	1	974	0	1	2	1	2	2	44		YES	N1	T3	female	stage iiib
TCGA-AD-A5EJ-01A	-0.5023	1	0	0	2	1	0	2	1	74	NO	NO	N0	T3	male	stage iia
TCGA-A6-A56B-01A	-0.5007	1	1711	1	1	2	0	1	1	57	NO	NO	N0	T2	female	stage i
TCGA-A6-A566-01A	-0.4893	1	758	1	1	2	0	2	1	55	NO	NO	N0	T3	female	stage iia
TCGA-DM-A1D7-01A	-0.4868	1	405	1	2	1	0	1	1	82	NO	NO	N0	T2	male	stage i
TCGA-CK-5912-01A	-0.4785	1	1493	1	2	1	0	1	1	81	YES	NO	N0	T2	male	stage i
TCGA-NH-A50U-01A	-0.4772	1	334	1	1	1	0	2	2	42	NO	NO	N1	T3	male	stage iv
TCGA-D5-6932-01A	-0.477	1	346	0	2	1	1	2	2	69	NO	YES	N2	T3	male	stage iv
TCGA-AD-6901-01A	-0.4742	1	682	1	2	2	0	1	1	78	YES	YES	N0	T2	female	stage i
TCGA-A6-6649-01A	-0.4649	1	735	0	2	2	0	2	1	66	NO	YES	N0	T4a	female	stage iib
TCGA-AA-3662-01A	-0.4627	1	184	0	2	1	0	1	1	80	NO	NO	N0	T2	male	stage i
TCGA-AZ-6600-01A	-0.4621	1	368	1	2	1	0	1	1	64	NO	NO	N0	T2	male	stage i
TCGA-CK-5916-01A	-0.4493	1	643	1	2	2	0	1	1	71	YES	NO	N0	T2	female	stage i
TCGA-G4-6306-01A	-0.437	1	1359	0	2	2	0	2	2	71	NO	NO	N2b	T3	female	stage iiic
TCGA-NH-A6GC-01A	-0.4362	1	389	0	2	1	1	2	2	66	NO	YES	N1	T3	male	stage iii
TCGA-F4-6570-01A	-0.434	1	188	1	2	1	0	2	1	78	YES	YES	N0	T3	male	stage iia
TCGA-NH-A8F8-01A	-0.4324	1	511	1	2	2	1	2	2	79		YES	N1	T4a	female	stage iva
TCGA-D5-5538-01A	-0.4273	1	1661	1	1	2	0	1	1	60	YES	NO	N0	T2	female	stage i
TCGA-A6-6141-01A	-0.4241	2	255	0	1	2	1	2	2	31	YES	YES	N2	T3	female	stage iv
TCGA-D5-6541-01A	-0.4146	2	474	0	1	1	0	1	1	49	YES		N0	T2	male	stage i
TCGA-CM-6163-01A	-0.4114	2	427	0	2	1	0	1	1	74	YES	YES	N0	T2	male	stage i
TCGA-4T-AA8H-01A	-0.4105	2	385	0	1	1	0	2	1	42		YES	N0	T3	male	stage ii
TCGA-G4-6310-01A	-0.4095	2	1935	0	2	1	0	2	1	69	NO	NO	N0	T3	male	stage iia
TCGA-CM-4743-01A	-0.4034	2	701	0	2	1	0	2	2	69	NO	NO	N1	T3	male	stage iiib
TCGA-D5-6920-01A	-0.4025	2	377	0	2	1	0	2	1	77		NO	N0	T3	male	stage ii
TCGA-D5-6538-01A	-0.4005	2	521	0	2	1	0	2	1	79	NO	NO	N0	T3	male	stage iia
TCGA-QG-A5YW-01A	-0.3973	2	896	0	1	1	0	1	1	55	NO	NO	N0	T2	male	stage i
TCGA-CM-4747-01A	-0.3894	2	761	0	1	1	1	2	2	47	YES	YES	N1a	T3	male	stage iiib
TCGA-G4-6302-01A	-0.3774	2	0	1	2	1	0	2		90		NO	N0	T3	male	not reported
TCGA-CA-5797-01A	-0.3723	2	383	0	1	1	0	2	1	56	NO	YES	N0	T4	male	stage ii
TCGA-DM-A1HA-01A	-0.3707	2	2600	0	2	1	0	2	1	82	NO	NO	N0	T3	male	stage iia
TCGA-AA-3506-01A	-0.3705	2	1765	0	2	1		2	2	77	YES		N1	T3	male	stage iiib
TCGA-A6-5660-01A	-0.3644	2	888	0	2	2	0	2	1	73	YES	NO	N0	T3	female	stage iia
TCGA-D5-6539-01A	-0.3604	2	380	0	1	2	1	2	2	45		YES	N1	T3	female	stage iiib
TCGA-D5-5541-01A	-0.3456	2	1701	0	2	2	0	2	1	63	NO	YES	N0	T3	female	stage iia
TCGA-AD-6548-01A	-0.3454	2	650	0	2	2	0	2	1	81	NO	YES	N0	T3	female	stage iia
TCGA-D5-6534-01A	-0.3454	2	1316	0	2	2	1	2	2	62	NO	YES	N1	T3	female	stage iii
TCGA-G4-6317-01A	-0.3436	2	1095	0	1	1	0	2	1	51	NO	NO	N0	T3	male	stage iia
TCGA-D5-6533-01A	-0.3412	2	775	0	2	1	0	1	1	68		NO	N0	T2	male	stage i
TCGA-DM-A28A-01A	-0.3393	2	805	1	2	2	0	2	2	78	NO	NO	N1	T3	female	stage iiib
TCGA-AD-6965-01A	-0.3391	2	805	0	2	2	0	2	1	62		NO	N0	T3	female	stage iia
TCGA-D5-6535-01A	-0.3389	2	460	0	2	2	1	2	2	80	YES	YES	N1	T3	female	stage iiib
TCGA-F4-6807-01A	-0.3377	2	1309	0	1	1	0	2	1	51		NO	N0	T3	male	stage iia
TCGA-AY-6386-01A	-0.3271	2	542	0	2	2	0	1	1	66	NO	NO	N0	T2	female	stage i
TCGA-CM-6171-01A	-0.3248	2	427	0	2	2	0	2	2	77	NO	NO	N1c	T4a	female	stage iva
TCGA-DM-A28F-01A	-0.3213	2	1094	1	2	2	0	1	1	73	NO	NO	N0	T2	female	stage i
TCGA-A6-6140-01A	-0.3208	2	734	0	2	1	1	2	2	62	YES	YES	N2b	T4a	male	stage iv
TCGA-D5-6530-01A	-0.319	2	621	0	1	1	0	2	1	53	NO	NO	N0	T3	male	stage iia
TCGA-AD-6889-01A	-0.3183	2	2532	1	2	2	0	2	2	76	NO	NO	N2	T4	female	stage iiic
TCGA-DM-A1D6-01A	-0.3109	2	570	1	2	2	0	1	1	88	YES	NO	N0	T2	female	stage i
TCGA-A6-5661-01A	-0.3098	2	1020	0	2	1	1	2	2	80	NO	YES	N1	T3	male	stage iii
TCGA-AA-3502-01A	-0.3038	2	1065	0	2	1	1	2	2	73	YES	YES	N1	T4	male	stage iiib
TCGA-F4-6461-01A	-0.3023	2	338	1	1	2	0	2	1	41	NO		N0	T3	female	stage ii
TCGA-DM-A0X9-01A	-0.2987	2	3641	0	2	2	0	2	2	71	NO	NO	N2a	T3	female	stage iiib
TCGA-AD-A5EK-01A	-0.297	2	500	0	1	2	0	2	1	51	NO	NO	N0	T3	female	stage iia
TCGA-NH-A5IV-01A	-0.2899	2	0	0	2	2	0	2	1	90	NO	NO	N0	T4b	female	stage iib
TCGA-AA-3496-01A	-0.2885	2	31		2	2	0	1	1	83	YES	NO	N0	T1	female	stage i
TCGA-D5-6540-01A	-0.2877	2	491	0	2	1	1	2	2	66	YES	YES	N1b	T3	male	stage iiib
TCGA-QG-A5YV-01A	-0.2829	2	1301	0	2	2	0	2	1	64	NO	NO	N0	T3	female	stage iia
TCGA-CK-4951-01A	-0.2824	2	2134	1	2	2		2	2	79	YES		N2	T3	female	stage iv
TCGA-AD-6890-01A	-0.2743	2	746	0	2	1	0	2	2	65	YES	NO	N1	T3	male	stage iiib
TCGA-AZ-6603-01A	-0.2731	2	899	1	2	1	0	2	1	77	YES	NO	N0	T3	male	stage iia
TCGA-AA-3663-01A	-0.2722	2	212	0	1	2	1	2	2	42	NO	YES	N2	T3	female	stage iiic
TCGA-G4-6625-01A	-0.2701	2	2792	0	2	1	1	2	2	77	YES	YES	N2	T3	male	stage iiic
TCGA-CM-6164-01A	-0.2695	2	883	0	1	1	0	2	1	46	YES	YES	N0	T4	male	stage iib
TCGA-G4-6299-01A	-0.2655	2	2268	0	2	2	0	2	1	69	YES	NO	N0	T3	female	stage iia
TCGA-CM-6162-01A	-0.2612	2	365	0	1	1	0	2	1	48	YES	YES	N0	T3	male	stage iia
TCGA-D5-6926-01A	-0.2583	2	275	0	2	1	0	1	1	65	YES	NO	N0	T2	male	stage i
TCGA-CM-6680-01A	-0.2532	2	366	0	2	2	0	2	2	78	NO	NO	N1	T3	female	stage iii
TCGA-A6-6137-01A	-0.247	2	824	0	1	1	0	2	1	55	NO		N0	T3	male	stage ii
TCGA-G4-6297-01A	-0.2439	2	2506	0	1	1	1	2	2	55		YES	N1	T3	male	stage iiia
TCGA-A6-4105-01A	-0.2385	2	442	1	2	1	0	1		79		NO	N0	T1	male	not reported
TCGA-NH-A50V-01A	-0.231	2	588	0	2	1	1	2	2	69	NO	YES	N1	T3	male	stage iiib
TCGA-DM-A0XF-01A	-0.2283	2	1162	1	2	2	1	2	2	68	NO	YES	N1	T3	female	stage iiib
TCGA-F4-6703-01A	-0.2213	2	1456	0	2	2	0	2	1	64	YES	YES	N0	T3	female	stage iia
TCGA-5M-AATE-01A	-0.2211	2	1200	0	2	1	1	2	2	76	NO	YES	N2b	T3	male	stage iiic
TCGA-AD-6964-01A	-0.2187	2	331	1	1	1	0	2	1	58	NO		N0	T3	male	stage ii
TCGA-SS-A7HO-01A	-0.2167	2	1829	0	1	2	0	2	2	44	NO	NO	N1a	T3	female	stage iiib
TCGA-AA-3655-01A	-0.2144	2	1856	0	2	1	0	2	1	68	NO	NO	N0	T3	male	stage iia
TCGA-G4-6311-01A	-0.2118	2	1199	0	2	1	1	2	2	80		YES	N2b	T4a	male	stage iiic
TCGA-G4-6309-01A	-0.2094	2	2600	0	1	1	1	2	2	40	NO	YES	N2b	T3	male	stage iiic
TCGA-A6-5656-01A	-0.2073	2	1001	0	2	2	0	2	1	74	NO	NO	N0	T3	female	stage iia
TCGA-G4-6303-01A	-0.2055	2	2003	1	1	2	0	2	1	54	YES	NO	N0	T3	female	stage iia
TCGA-CM-5349-01A	-0.2046	2	915	0	1	1	1	2	2	68	NO	YES	N2	T3	male	stage iiic
TCGA-AA-A02Y-01A	-0.1985	2	1216	0	2	1	1	2	2	73	YES	YES	N2	T3	male	stage iiic
TCGA-D5-6927-01A	-0.198	2	287	0	1	1	0	2	2	34	NO	NO	N1	T4a	male	stage iiib
TCGA-AA-A01P-01A	-0.1925	2	1158	1	2	1	1	2	2	80	NO	YES	N1b	T3	male	stage iiib
TCGA-AY-A69D-01A	-0.1914	2	543	0	1	1	0	2	1	55	YES	NO	N0	T3	male	stage iia
TCGA-D5-6922-01A	-0.1824	2	308	0	2	1	0	2	2	76		NO	N2a	T3	male	stage iiib
TCGA-D5-7000-01A	-0.1811	2	312	0	2	2	0	1	1	79	YES	YES	N0	T2	female	stage i
TCGA-G4-6307-01A	-0.1794	2	1674	0	1	1	1	2	2	37	NO	YES	N2	T4	male	stage iv
TCGA-CA-6717-01A	-0.1771	2	388	0	1	1	0	2	2	57	YES	NO	N1	T3	male	stage iiib
TCGA-G4-6320-01A	-0.1713	2	804	0	2	2	1	2	2	73	YES	YES	N2	T3	female	stage iiic
TCGA-AA-3712-01A	-0.1681	2	0	0	2	2	0	2	2	65		NO	N1b	T4b	female	stage ivb
TCGA-DM-A0XD-01A	-0.1669	2	743	1	2	2	0	2	1	65	NO	NO	N0	T3	female	stage ii
TCGA-DM-A1HB-01A	-0.1614	2	4126	0	2	1	0	2	2	75	NO	NO	N2	T3	male	stage iiic
TCGA-AU-6004-01A	-0.1546	2	824	0	2	1	1	2	2	69	NO	YES	N1	T3	male	stage iiib
TCGA-AY-A54L-01A	-0.1544	2	525	0	2	1	1	2	2	74	YES	YES	N1b	T3	male	stage iiib
TCGA-CM-6676-01A	-0.1531	2	337	0	2	2	0	2	1	82	YES	NO	N0	T3	female	stage ii
TCGA-F4-6809-01A	-0.1522	2	403	1	1	1	0	1	1	52	NO	NO	N0	T2	male	stage i
TCGA-D5-6923-01A	-0.1505	2	378	0	1	2	0	2	1	57	NO	NO	N0	T4	female	stage iib
TCGA-A6-5657-01A	-0.1459	2	962	0	2	2	0	2	1	65	NO	YES	N0	T3	female	stage iia
TCGA-AZ-6601-01A	-0.1289	2	3042	1	2	2	0	1	1	68	YES		N0	T2	female	stage i
TCGA-G4-6627-01A	-0.1203	2	2175	0	2	2	0	2	1	84		NO	N0	T3	female	stage ii
TCGA-5M-AAT4-01A	-0.1179	2	49	1	2	2	0	2	2	74	YES	NO	N2	T3	female	stage iv
TCGA-G4-6322-01A	-0.1144	2	792	0	2	1	1	2	2	65	NO	YES	N2	T4b	male	stage iiic
TCGA-WS-AB45-01A	-0.09551	2	2130	0	1	1	1	2	2	52	NO	YES	N2	T3	male	stage iiic
TCGA-CM-5344-01A	-0.09011	2	670	0	1	2	0	2	1	39	NO	NO	N0	T3	female	stage iia
TCGA-AZ-6608-01A	-0.08901	2	59	1	1	2	0	2		55		NO	N0	T3	female	not reported
TCGA-CM-6166-01A	-0.08841	2	669	0	1	1	1	2	2	48	NO	YES	N2	T3	male	stage iv
TCGA-D5-6529-01A	-0.08841	2	614	0	2	1	0	1		69	YES		N0	T2	male	not reported
TCGA-F4-6854-01A	-0.08821	2	16	0	2	2	0	2	1	77	NO	NO	N0	T3	female	stage ii
TCGA-A6-6651-01A	-0.07951	2	662	0	1	2	0	2	2	55	NO	NO	N1b	T3	female	stage iiib
TCGA-AA-A01Z-01A	-0.07741	2	1126	0	2	1	0	2	1	68	NO	NO	N0	T3	male	stage ii
TCGA-DM-A28H-01A	-0.07551	2	3561	0	1	1	0	1	1	50	YES	NO	N0	T2	male	stage i
TCGA-3L-AA1B-01A	-0.07061	2	475	0	2	1	0	1	1	61	NO	NO	N0	Tis	male	stage ia
TCGA-NH-A50T-01A	-0.06971	2	553	0	2	1	0	2	1	68	NO	NO	N0	T3	male	stage iia
TCGA-QG-A5Z1-01A	-0.06771	2	256	1	2	2	1	2	2	71	YES	YES	N2	T3	female	stage iv
TCGA-D5-6931-01A	-0.06691	2	365	0	2	2	0	2	1	77	YES	NO	N0	T3	female	stage iia
TCGA-A6-6782-01A	-0.05711	2	617	0	2	1		1	2	82	NO		N1	T2	male	stage iiia
TCGA-AD-6895-01A	-0.04751	2	763	0	2	2	0	2	1	84	NO	YES	N0	T3	female	stage iia
TCGA-G4-6315-01A	-0.04581	2	1883	0	2	2	0	2	2	66	NO	NO	N1a	T3	female	stage iiib
TCGA-CA-6715-01A	-0.04551	2	383	0	2	1	1	2	2	63	NO	YES	N1b	T3	male	stage iiib
TCGA-A6-5665-01A	-0.02691	2	671	0	2	1	0	2	1	84	YES	NO	N0	T3	male	stage iia
TCGA-G4-6628-01A	-0.01291	2	2424	0	2	1	0	1	1	78	NO	NO	N0	T2	male	stage i
TCGA-AD-6963-01A	-0.01221	2	834	0	1	2	1	2	2	58	NO	YES	N2	T3	female	stage iiic
TCGA-AY-A8YK-01A	-0.008207	2	573	0	1	1	0	1	1	44	YES	NO	N0	T2	male	stage i
TCGA-CM-6168-01A	-0.006907	2	395	0	2	2	0	2	1	84	NO	NO	N0	T3	female	stage ii
TCGA-QL-A97D-01A	-0.001107	2	666	0	2	1	0	2	1	84	NO	NO	N0	T3	male	stage iia
TCGA-G4-6314-01A	-0.0007073	2	1093	0	2	1	0	2	1	76			N0	T3	male	stage iia
TCGA-DM-A1D4-01A	0.0009927	2	2821	1	2	2	1	2	2	80	NO	YES	N1b	T4	female	stage iva
TCGA-CM-6167-01A	0.005593	2	456	0	1	1	1	2	2	57	YES	YES	N1a	T4a	male	stage iiib
TCGA-AM-5820-01A	0.01109	2	14	0	1	1	0	2	1	59	YES	NO	N0	T3	male	stage iia
TCGA-A6-6138-01A	0.02489	2	685	0	2	2	0	2	1	61	NO	NO	N0	T4	female	stage iib
TCGA-D5-6929-01A	0.02559	2	408	0	1	2	0	2	1	49	YES	YES	N0	T3	female	stage iia
TCGA-F4-6463-01A	0.02729	2	1087	0	1	2	1	2	2	51	NO	YES	N2	T3	female	stage iiic
TCGA-AY-6197-01A	0.03049	2	652	0	1	1	1	2	2	60	NO	YES	N2	T3	male	stage iii
TCGA-CM-6165-01A	0.04629	2	488	0	2	1	0	2	1	74	NO	NO	N0	T3	male	stage iia
TCGA-DM-A288-01A	0.04739	2	427	1	2	1	0	2	1	68	NO	YES	N0	T3	male	stage iia
TCGA-CM-6679-01A	0.05889	2	306	0	1	2	0	2	1	58	NO	NO	N0	T3	female	stage iia
TCGA-CM-6161-01A	0.07499	2	457	0	1	2	0	2	1	36	NO	NO	N0	T3	female	stage ii
TCGA-AY-5543-01A	0.08959	2	1004	0	2	1	0	1	1	65	NO	NO	N0	T2	male	stage i
TCGA-G4-6293-01A	0.08979	2	4051	0	1	1	1	2		49	NO	YES	N2b	T4a	male	not reported
TCGA-G4-6626-01A	0.09109	2	1	1	2	1	0	2	1	90	YES	NO	N0	T3	male	stage iia
TCGA-DM-A1D0-01A	0.1161	2	3974	0	2	1	0	2	2	79	NO	NO	N2	T3	male	stage iv
TCGA-A6-5664-01A	0.1224	2	672	0	2	2	0	2	1	80		NO	N0	T3	female	stage iia
TCGA-AA-3697-01A	0.1369	2	2587	0	2	1	1	2	2	77	YES	YES	N2a	T4a	male	stage iiic
TCGA-DM-A28G-01A	0.1572	2	1849	1	2	1	1	1	2	75	YES	YES	N1	T2	male	stage iiia
TCGA-AZ-4614-01A	0.1608	2	172	1	2	2	0	2	1	71	YES	YES	N0	T3	female	stage iia
TCGA-CK-5914-01A	0.1793	2	669	0	2	2	0	2	1	81	NO	NO	N0	T3	female	stage iia
TCGA-NH-A8F7-01A	0.1813	2	543	0	1	1	0	2	1	53			N0	T3	male	stage iia
TCGA-AZ-6605-01A	0.1818	2	159	1	2	1	0	2	2	77	YES		N0	T3	male	stage iv
TCGA-NH-A6GB-01A	0.1845	2	476	0	2	1	0	2	2	71	NO	NO	N2	T3	male	stage iiic
TCGA-A6-5659-01A	0.1882	2	926	0	2	2	0	2	2	82	NO	NO	N2	T3	female	stage iiib
TCGA-G4-6294-01A	0.2036	2	858	1	2	2	1	2	2	75	NO	YES	N2	T3	female	stage iiic
TCGA-QG-A5Z2-01A	0.2208	2	952	0	2	2	0	1	1	61	NO	NO	N0	T1	female	stage i
TCGA-DM-A28E-01A	0.2475	2	3648	0	2	1	0	2	1	72	YES		N0	T3	male	stage ii
TCGA-A6-6648-01A	0.2506	2	766	0	1	1	0	2	1	56	YES	NO	N0	T3	male	stage ii
TCGA-AA-3713-01A	0.2585	2	579	0	2	2	0	2	1	68	YES	NO	N0	T3	female	stage iia
TCGA-CM-4751-01A	0.2632	2	822	0	2	1	0	1	1	62		NO	N0	T2	male	stage i
TCGA-D5-6924-01A	0.2751	2	435	0	2	1	0	1	1	68	YES	NO	N0	T2	male	stage i
TCGA-AY-A71X-01A	0.2874	2	588	0	1	1	0	2	1	54	NO	NO	N0	T3	male	stage iia
TCGA-G4-6323-01A	0.3206	2	419	0	1	1	0	2	1	50	YES	NO	N0	T3	male	stage iia
TCGA-AA-3489-01A	0.3358	2	214	1	2	2	0	1		75		NO	N1	T2	female	not reported
TCGA-AY-6196-01A	0.3525	2	6	0	1	2	0	2	1	47			N0	T3	female	stage iia
TCGA-DM-A282-01A	0.3789	2	4233	0	1	1	0	2	1	60	YES	NO	N0	T3	male	stage iia
TCGA-A6-A565-01A	0.3797	2	494	1	1	1	0	2	1	34		NO	N0	T3	male	stage iia
TCGA-5M-AAT6-01A	0.3968	2	290	1	1	2	0	2	1	40	YES	YES	N0	T3	female	stage iia
TCGA-CM-6169-01A	0.4329	2	396	0	2	1		2	2	67			N2	T4	male	stage iv
TCGA-D5-6928-01A	0.4879	2	354	0	2	1	1	2	2	80	NO	YES	N1	T3	male	stage iiib
TCGA-AZ-4323-01A	0.4944	2	43	1	1	1	0	2	1	37		NO	N0	T3	male	stage iia

## Sheet: Fig5C
	FBXW7_OE			FBXW7wt
FBXW7	1.00696	1.08673		57.5048	68.5935
ACY1	0.942262	1.02626	0.976606	0.0371627		0.00480916
ASL	1.15864	0.912252	0.942262	0.363493	0.262429
ARG	1.02501	0.912025	0.926986	0.109576	0.223756
GOT1	1.19005	0.93728	0.970551	0.493116	0.447513
GOT2	0.946058	0.882703	1.17283	0.278344		0.0457527
GPT2	0.97942	1.14833	0.917902	0.368567	0.464343
MDH1	1.65864	0.673617	0.895025	10.3388	11.2356
MDH2	1.15397	0.91132	1.02101	0.469761	0.503478
ASS1	1.10191	0.888843	1.01396	3.50642	5.02805
FH	1.22264		1.10191	1.32869	1.51572
SDHA	0.995025	0.964537	1.11039	0.244855		0.119908
SDHB	0.817902	1.14076	0.97942	1.26576	2.96905
SDHC	0.628507	1.17283	1.3566	10.9283	42.2243
IDH1	0.959264	0.920188	1.11729	9.38268	11.5514
IDH2	0.858565	1.04972	1.04247	0.167241		0.0376815
ACO1	1.23685	0.940609	0.859558	1.59291		1.49658
CS	0.928731	1.31798	0.816958		174.651	133.282
